# Supplementary material for: Sports participation in sport clubs, gyms or public spaces: How users of different sports settings differ in their motivations, goals, and sports frequency
Source: PLoS One. 2018 Oct 8;13(10):e0205198. doi: 10.1371/journal.pone.0205198 (PMC6175514; doi:10.1371/journal.pone.0205198)
Supplement: S1 File — Dataset based on data collection in six municipalities in the Netherlands (2014). (XLSX) [file pone.0205198.s001.xlsx]

## Sheet: S2014_settings
Sport_frequency	Sex	Age	Education	Healthstatus	BMI_cat	Urbandensity	Sport1_type	Typeathlete	Ind_team	Light_heavy_v2	ControlledMotivation	AutonomousMotivation	Goals1	Goals2	Goals3	Goals4	Goals5	Sportslocation	Org_setting
4	1	47	3	2	2	3	3	3	1	1	1	3.42857	4	1	1	1.5	1.75	1	1
2	2	34	3	2	1	3	3	2	1	1	1	4.28571	4	3.75	2	3.25	4	1	1
2	2	76	3	1	3	3	6	4	2	1	1.42857	4.57143	4.75	2	1.75	3.25	3.5	1	1
2	2	34	2	2	1	3	9	2	1	1	2.42857	4.42857	4	2.5	2.25	3.5	3.5	1	1
1	1	44	3	3	2	3	6	4	2	1	1	4	4	4	3.5	3.5	3.75	1	1
3	2	29	3	3	1	3	5	3	2	1	2.42857	4.42857	4.25	4.75	3.5	2.5	5	3	1
2	1	36	2	2	1	3	5	2	2	1	3	4	3.75	4	3	3	4	1	1
2	1	33	3	2	1	3	6	4	2	1	1	3.85714	3.75	3.25	2.25	3.25	3.5	1	1
4	2	62	3	3	2	3	1	1	1	1	1.28571	2.85714	1.5	2.75	1.5	1.5	4.25	1	1
2	1	27	3	2	1	3	4	4	2	1	1	4	3	2	2.25	3	3	1	1
1	2	55	2	3	1	3	5	3	2	1	1	5	2.5	3.75	1.75	2.25	4	1	1
3	2	67	3	2	1	3	3	3	1	1	1	3.71429	3.5	2.75	1.75	3.25	3.75	1	1
3	1	34	3	2	1	3	4	4	2	1	2	4.42857	2.75	2	2.5	4.5	4	1	1
4	1	54	1	2	1	3	2	3	1	1	1.71429	4.57143	4.75	1	1.25	2.75	3.75	1	1
2	2	61	3	3	1	3	6	3	2	1	1	3.57143	4	1	1	1	2	1	1
4	2	47	3	1	2	3	6	3	2	1	2.57143	4.71429	5	4	3.75	4	4	1	1
4	2	27	3	3	1	3	3	4	1	1	1.57143	4.14286	4	2.5	2.5	2.75	3	1	1
2	2	44	2	2	1	3	2	2	1	1	2.57143	4.28571	4.5	2.75	1.75	3	3.75	1	1
3	1	67	2	3	2	3	3	4	1	1	1	5	3	2	1	1.5	5	3	1
2	1	34	3	2	2	3	4	4	2	1	1	4.57143	4	3.75	2	4.25	4.75	1	1
4	2	46	3	3	1	2	2	3	1	1	1	3.85714	3	2.25	1	1.5	3.75	3	1
4	1	22	2	2	2	3	1	3	1	1	1.71429	4.71429	4.25	4.25	2.25	3.25	3.75	1	1
3	1	56	3	3	2	3	4	4	2	1	1.42857	4.28571	2.25	3.5	2.75	3.5	4	1	1
1	1	61	3	2	1	3	9	3	1	1	2	4	4	2	2	2.5	3.5	1	1
2	1	51	3	2	2	3	4	3	2	1	1.71429	4.71429	4	2.5	2.25	3.5	4.5	1	1
2	2	34	3	2	1	3	6	3	2	1	1.28571	4.14286	4.25	2	1	2.75	3.75	1	1
3	1	47	3	3	1	3	3	4	1	1	1.42857	4.71429	4.5	2.5	3.75	4.5	4	1	1
4	1	19	2	2	1	3	8	4	1	1	2	5	5	3	3	4.25	3.75	1	1
4	2	42	3	3	1	3	4	4	2	1	2.28571	4.71429	3.75	3.25	2.25	3.75	4.5	1	1
2	1	31	3	2	1	3	6	4	2	1	1.14286	4.28571	5	1	1	2.75	3.25	1	1
2	2	38	3	1	3	3	3	3	1	1	1.57143	3.85714	3	2.75	2.25	3.25	3.75	3	1
2	2	32	3	2	1	3	6	2	2	1	1.57143	4	3.75	3.75	1.5	3	3.75	1	1
2	2	62	1	2	2	2	6	3	2	1	1.57143	4.85714	4.5	3	3	3.25	4.75	1	1
3	1	56	2	2	2	2	6	3	2	1	1.57143	3.71429	3.25	3.75	2.25	3.75	3.75	1	1
3	2	46	3	2	1	3	3	4	1	1	1.42857	4.57143	5	3.75	2	3	4.25	1	1
1	2	46	3	2	1	3	3	3	1	1	2.14286	4.14286	3.75	2.25	1.25	4	4	1	1
2	1	42	3	2	1	3	6	3	2	1	1.85714	3.71429	3.75	2.5	2	3.25	3.25	1	1
3	2	29	3	2	1	3	4	4	2	1	1	4.42857	3.75	3	1	3.75	4.25	1	1
4	1	22	2	2	1	3	4	4	2	1	1.28571	4.14286	4.75	3.5	3.25	4	4.25	1	1
3	2	29	3	3	1	3	3	3	1	1	2.14286	4.28571	4	4	2.75	4	3.5	1	1
3	2	20	2	2	1	3	4	4	2	1	1.85714	4.42857	4.25	4	2.5	4.25	4.25	1	1
4	2	20	2	2	1	3	11	2	1	1	2.42857	4	3.75	4	2.5	4	4	3	1
2	1	46	3	1	2	3	6	4	2	1	2.14286	4.14286	3.5	2.75	2.25	3	4	1	1
2	2	19	2	2	1	3	5	1	2	1	1	3.71429	5	1.75	1.25	1	3.25	1	1
4	1	20	2	2	1	2	4	4	2	1	2.85714	3.85714	4.25	1.5	1.25	2.5	2.75	1	1
1	1	66	2	3	1	1	6	3	2	1	1.28571	3.42857	3	1.5	2	4	3.75	1	1
4	1	65	2	2	1	1	6	4	2	1	1	3.85714	2.75	2.75	2.25	3.25	4	1	1
2	2	62	2	2	1	1	5	1	2	1	1.85714	3	2	2	1	3.75	3	1	1
4	2	74	1	2	2	2	6	3	2	1	1.28571	4.14286	3	3.5	3	4	5	1	1
2	2	64	2	2	2	2	3	1	1	1	2.28571	4.57143	3.75	3.75	3	4	4.75	1	1
4	2	22	2	2	1	2	4	4	2	1	2.42857	4.85714	4	2.75	2.25	3.75	3.75	1	1
2	1	69	2	1	2	2	6	3	2	1	1	3.85714	1	2.25	1	1.5	3.5	1	1
4	1	53	3	2	1	2	3	3	1	1	1.28571	5	4.5	2.5	1.25	4.5	5	1	1
2	2	63	3	1	1	2	6	3	2	1	1.14286	3.42857	3.75	3	3	3.5	3.5	1	1
4	2	69	2	2	3	3	6	3	2	1	1	4.28571	3.25	2.75	3	3.25	3.25	1	1
3	2	26	3	2	2	3	3	3	1	1	1.14286	4.71429	4.25	3.75	2.5	3	3.5	1	1
3	2	39	3	2	1	3	3	3	1	1	1	4.28571	3.75	3.25	2	3.25	4	1	1
2	1	66	3	2	1	3	6	3	2	1	2.14286	3.85714	3.75	2.5	2	2.75	3.75	1	1
3	2	33	2	2	1	3	3	2	1	1	1.14286	4.14286	2.25	4	2	3.25	4	1	1
3	2	57	2	2	1	3	4	4	2	1	1.28571	4.71429	3.75	1.5	1	4.5	4	1	1
4	2	21	2	2	1	3	4	4	2	1	1	3.14286	4	2.5	1	2.5	3.25	1	1
1	1	75	2	1	2	3	8	1	1	1	1.42857	4.14286	3.75	3.25	3	3.25	3.75	3	1
3	1	51	3	2	2	3	6	4	2	1	1.71429	4.28571	4	2.5	2.25	3.25	3.5	1	1
4	2	24	3	2	1	3	4	4	2	1	1.42857	4.14286	3.25	1	1	3	1.25	1	1
4	1	76	2	2	2	2	11	3	1	1	1.85714	4	2	2.5	2	3.5	3.5	3	1
2	1	55	3	3	1	2	6	4	2	1	1.28571	4.28571	4	2.75	2	3	3.75	1	1
2	2	71	3	2	2	3	3	3	1	1	2.57143	5	5	2.75	2.75	4	4.25	1	1
3	1	77	3	1	2	3	6	3	2	1	3.42857	4.71429	3.75	3	3.25	3.75	4.25	1	1
4	1	70	3	2	1	3	3	3	1	1	2	4	2.5	2.5	2.5	2.75	3.75	1	1
3	1	71	3	2	2	3	6	4	2	1	1.42857	3.85714	4.25	2	2	3	3.5	1	1
3	1	28	3	2	1	3	4	4	2	1	1.85714	4.42857	3.75	3	3	3.25	3.75	1	1
4	2	27	3	2	1	2	5	4	2	1	1.28571	3.57143	4	2.75	1.5	2.75	2.75	1	1
3	2	54	2	2	2	2	6	3	2	1	1.57143	4.85714	4.25	2.5	1.75	4.25	4.5	1	1
4	2	65	2	2	2	2	10	3	1	1	2.42857	4	3.25	3	2.25	3.5	3.75	1	1
3	1	47	3	2	2	2	3	4	1	1	1	4.57143	4	1.5	1	2.25	4	1	1
2	2	40	2	2	1	2	3	3	1	1	1.14286	4.85714	4.75	3.25	3.25	4.5	3.5	1	1
4	2	35	3	3	1	2	2	4	1	1	1	4.42857	5	1	1	3	2	1	1
3	1	43	3	2	2	3	4	4	2	1	1.28571	4.28571	2.5	2.25	3	3.5	3.75	1	1
3	2	44	2	2	2	3	6	3	2	1	1	4	3.75	3	2.5	4.25	4	1	1
3	1	60	3	1	1	3	6	3	2	1	1.42857	3.85714	3.25	1.75	2.75	4	4.25	1	1
3	2	30	3	1	1	3	4	4	2	1	1	4.28571	3.5	2	2	2.25	2	1	1
3	1	73	3	2	2	3	6	3	2	1	2.42857	4	3.5	3	3	3.25	3.75	1	1
3	2	38	2	2	2	3	2	3	1	1	1.57143	4	3	3	2	2.5	4.75	1	1
4	2	25	3	2	1	3	4	4	2	1	2	4	2.25	3.5	2.25	3.75	3.5	1	1
3	1	59	3	2	2	2	6	4	2	1	1.28571	4.71429	3.5	3	1	3.5	4.5	1	1
3	1	30	3	2	1	2	4	3	2	1	1	4	4	1.75	1	3.25	3.25	1	1
2	2	58	2	2	1	2	3	3	1	1	1	4.42857	3.75	2	1	2.75	3.75	1	1
3	1	62	2	2	1	2	6	3	2	1	1	4	3.75	2.25	1.25	3.25	3.75	1	1
4	2	18	2	2	1	2	4	4	2	1	1.85714	4.28571	4.75	2.75	2.75	3	3.5	1	1
3	2	21	3	1	1	2	3	4	1	1	1	4.57143	5	4	2.75	4	4	1	1
4	1	50	2	3	1	2	6	3	2	1	1.57143	4.28571	4	2.25	2.5	4	3.75	1	1
4	1	25	3	3	1	2	4	4	2	1	2	4.85714	4.25	3.25	1	1.25	5	1	1
2	2	55	3	2	1	2	6	3	2	1	1.28571	4.14286	4	3	1.75	4.25	4	1	1
4	1	68	3	3	2	2	2	3	1	1	1.14286	4	2.25	2.25	1	2.25	4.25	1	1
3	2	55	1	2	1	2	6	4	2	1	1	3.28571	2	2	1.75	4.25	2	1	1
2	1	25	3	2	1	2	4	4	2	1	2	4	2	2	2	3.5	2.75	1	1
4	2	23	3	1	1	2	4	4	2	1	1.57143	4.42857	3.75	4	3.25	3.75	4	1	1
2	2	24	2	2	1	2	1	2	1	1	1.14286	3.71429	2.5	3.75	1.75	2.25	3.5	1	1
4	2	55	1	2	2	2	3	3	1	1	1.28571	3.85714	5	3	1.5	2.5	4.75	1	1
2	2	42	2	2	1	2	3	3	1	1	1	4.14286	3.25	1.5	2.25	4	3.25	3	1
4	1	50	1	2	2	2	2	4	1	1	2	5	3.25	3.75	2.5	3	4.75	3	1
2	2	63	1	2	2	3	6	3	2	1	2.28571	4.14286	2	3.5	2.25	3.5	3.25	1	1
4	1	47	2	2	1	3	4	1	2	1	1	3.71429	3.75	3	3.5	4	4	1	1
4	1	18	2	2	2	2	4	4	2	1	1	4.28571	4	3	3.5	4.25	4	1	1
1	1	57	1	2	2	2	4	4	2	1	1	3.85714	3.75	2.5	1.75	4	3.75	1	1
2	1	37	2	1	1	3	5	3	2	1	3.42857	3.14286	4.75	3.75	2.75	3	4.75	2	1
4	2	68	3	2	1	2	6	3	2	1	1.28571	3.85714	4	2.75	1.5	2.25	3.75	1	1
2	1	67	3	2	1	2	6	3	2	1	1	4.42857	3.5	2.25	1	3.25	4	1	1
3	1	77	3	3	2	2	3	3	1	1	1	3.14286	1	1	1	2.25	3	1	1
2	2	38	3	3	1	3	9	3	1	1	1	4.71429	2.5	2.5	3	2.5	3	1	1
1	1	39	3	2	2	2	6	3	2	1	1.28571	3.14286	3.25	2.25	1	2.25	3.5	1	1
3	1	71	1	2	1	2	6	3	2	1	1.42857	5	4.25	1	1	3	3.25	1	1
4	1	21	2	2	1	2	4	4	2	1	2.57143	4.71429	4.75	4	2.75	4	4.25	1	1
3	2	33	3	2	1	2	4	4	2	1	1.14286	4.71429	3.25	3.5	2	4	4.25	1	1
2	2	57	1	2	1	3	3	1	1	1	1.42857	4.71429	3	3.25	1	3.5	4.75	1	1
3	1	66	3	1	1	3	6	3	2	1	1	3.42857	3.75	2.75	1.25	2.25	3.5	1	1
4	1	51	2	2	2	3	4	4	2	1	1.57143	4.42857	4	3.25	3.75	4	4.25	1	1
4	2	53	3	3	1	3	2	3	1	1	1.85714	4.28571	2.75	3	2.25	2.5	3.75	1	1
2	1	31	2	1	1	3	4	3	2	1	1	3.85714	1	3.25	1	2.25	3.25	1	1
3	1	63	2	2	1	3	6	3	2	1	1	4.71429	3.75	2.25	1.25	3	4	1	1
2	2	76	1	2	1	2	3	3	1	1	3.14286	5	4.5	4.75	4.25	5	5	1	1
4	1	21	2	2	1	2	4	4	2	1	1	4.71429	5	2.25	1	4.5	3	1	1
3	1	30	3	3	1	2	6	4	2	1	1	3.85714	2.75	2.75	2.25	2.25	3.75	1	1
3	2	37	3	3	1	2	2	3	1	1	1.85714	4.42857	4	4	3	3.25	4.75	1	1
3	1	39	3	2	2	2	4	3	2	1	1.42857	4.42857	1.5	1	1.5	3.25	4	1	1
3	2	54	2	2	1	2	2	3	1	1	1.57143	5	3.5	2.75	1.75	2.5	3.5	1	1
2	2	30	3	2	1	2	6	4	2	1	1.71429	4.14286	4.5	4.25	4	4	4.5	1	1
4	2	32	3	1	2	2	4	4	2	1	2	4.71429	4.25	4	1.75	3.5	4	1	1
4	2	22	3	3	1	2	6	4	2	1	2	4.42857	4	3.5	4	4	4	1	1
3	2	58	2	2	1	2	2	2	1	1	1	5	3.75	3.5	3.25	3.5	4	1	1
4	2	69	2	2	2	2	6	3	2	1	1.85714	4.42857	2.5	3	2.25	3.75	4	1	1
2	1	67	3	1	2	1	6	4	2	1	1	4.57143	2.25	1.25	1.25	3	3.5	1	1
4	2	59	3	3	1	1	2	3	1	1	1	4.28571	3	4	2	1	4.5	3	1
3	1	66	3	2	2	1	3	3	1	1	2	4.71429	4	3	2.25	4	4	1	1
3	2	42	2	2	1	1	4	4	2	1	1.14286	4.14286	3.5	2.5	1	3	4.25	1	1
2	2	47	3	2	2	1	4	3	2	1	1	4.85714	1.25	1.25	1	1.75	4	1	1
2	2	48	2	2	1	1	3	3	1	1	1.42857	4.57143	3	1.5	1.5	3.25	4.25	1	1
2	2	61	2	3	2	1	3	3	1	1	2.42857	4.71429	3	3	3	3	4	1	1
3	2	67	2	1	1	1	8	3	1	1	2.14286	2.85714	2	2	2	2.25	2.25	3	1
3	1	39	2	2	2	1	4	4	2	1	1.71429	3.85714	3.25	3	2.75	3.75	4	1	1
2	2	75	1	2	2	1	3	3	1	1	2	3.57143	3.5	3	2.25	3.25	4.25	1	1
4	2	50	2	2	1	1	6	3	2	1	2	3.85714	4	3.25	2.25	3.75	3.75	1	1
1	2	58	2	2	1	1	6	3	2	1	2	4.42857	2.75	2.5	2.25	2.75	3.5	1	1
2	2	63	1	2	2	1	3	1	1	1	2.42857	2.71429	2.5	3.25	2.5	2.5	3	1	1
3	2	58	3	1	1	1	2	2	1	1	2	4	4	4	2	2.5	4	1	1
2	1	58	2	2	2	2	4	4	2	1	1	3.85714	1	1.25	1.75	4	3.75	1	1
4	2	18	2	3	1	2	9	4	1	1	2.28571	4.28571	4.5	4	3	3.75	4.5	1	1
2	1	48	3	2	1	2	11	3	1	1	1	4.85714	3	1.5	1	2	4.75	3	1
4	1	45	3	3	1	2	4	4	2	1	1	5	5	2.5	1.5	5	5	1	1
3	1	69	2	2	1	2	6	3	2	1	1.28571	4.42857	4	3	3.75	4.25	3.75	1	1
4	1	68	3	2	1	2	11	3	1	1	1.14286	4.57143	3.75	2	2	2.75	3.5	3	1
2	1	76	3	2	2	2	6	3	2	1	1	4.28571	2.5	1	1	1.5	3	1	1
2	1	48	2	1	2	2	4	3	2	1	1.85714	4.14286	3.75	3.75	4	4	4.25	1	1
2	2	44	3	2	1	1	4	3	2	1	1	4.42857	3.25	2	1	4	3.75	1	1
3	1	65	3	2	2	2	3	3	1	1	1.71429	4.28571	2.75	3.5	2.5	4.25	5	1	1
4	1	75	2	2	2	2	6	3	2	1	1.14286	4	3.75	2	1.75	3.25	3.75	1	1
3	1	75	3	2	1	2	6	3	2	1	1.42857	3.85714	3.5	2.5	3	3.5	4	1	1
2	1	51	3	2	2	2	3	3	1	1	2	4.57143	2.75	2.75	2.5	4.25	4	1	1
4	1	62	2	2	2	2	11	3	1	1	2	4	3.25	3	3.25	3.5	4	3	1
2	1	71	3	2	2	2	6	2	2	1	1.28571	4	2.5	2.25	1.75	2.75	4	1	1
3	2	42	2	2	2	2	4	4	2	1	1	3.85714	2.75	2.75	2.75	2.75	4	1	1
2	1	57	2	2	2	2	6	3	2	1	2	3.14286	2.75	1.75	2.25	2.75	2.75	1	1
4	1	23	2	3	1	2	4	4	2	1	1	4.14286	4.5	1.75	1.75	2.5	3.5	1	1
2	2	60	1	3	2	2	5	3	2	1	1.14286	4.57143	3.5	4	1.75	2.5	4.5	1	1
1	1	42	2	1	2	2	6	4	2	1	2.14286	4.14286	3.5	2.75	2	3.75	3.5	1	1
4	2	45	2	1	2	2	4	4	2	1	2	3.57143	3.75	2.75	2	3.75	3	1	1
4	1	68	3	3	1	1	2	3	1	1	1.42857	4.71429	2.75	2.75	2.25	3	3.5	3	1
2	2	50	2	3	2	1	6	3	2	1	1.42857	4.57143	3.5	1.75	1.5	3.5	4.5	1	1
4	1	23	3	1	1	1	4	4	2	1	1.71429	4.42857	4.75	3	3.5	4.25	3.75	1	1
4	1	76	2	2	1	1	11	3	1	1	2	5	3.75	4.25	3.5	4	4.25	3	1
2	1	33	3	3	2	1	4	4	2	1	1	4.28571	3.75	1.5	1.75	4	4	1	1
4	2	49	2	2	1	1	3	4	1	1	1.14286	4.71429	4.5	3.5	2.5	3.25	4	2	1
3	2	48	3	2	2	1	4	4	2	1	1	5	4.75	2	1.25	2.25	3.75	1	1
2	2	26	3	2	1	1	9	3	1	1	1	4.57143	3.75	2	1	3.5	4	1	1
4	2	20	2	2	1	1	4	4	2	1	1	3.28571	4.5	2	2	3.25	2.75	1	1
2	1	71	3	2	1	1	6	3	2	1	1.71429	4.57143	3.5	2	2.25	3.75	3.25	1	1
2	1	64	3	2	2	1	6	4	2	1	1.85714	3.57143	3	2.5	2	3.75	3.75	1	1
2	1	32	3	2	2	1	6	4	2	1	1.28571	4.57143	3.5	3.5	1.75	4	3.5	1	1
2	2	45	2	1	3	1	10	3	1	1	1	4.85714	1	2.25	1	2.75	4	3	1
4	1	25	2	2	1	1	4	4	2	1	1.28571	3.57143	4	4	3.25	4	4	1	1
3	1	71	2	1	2	1	4	3	2	1	1.28571	4.28571	4	1.75	1.75	2.5	4	1	1
3	2	42	3	2	1	1	2	2	1	1	1	3.71429	3	4	2.25	3	4	3	1
4	2	65	2	2	2	1	3	3	1	1	1.85714	4.85714	4.25	1.75	1.25	4	4.75	1	1
2	1	60	2	2	1	1	3	3	1	1	1	4.57143	4	3	2.25	3.5	3.5	3	1
2	2	49	3	2	1	1	3	1	1	1	1	5	1	1.5	1	3.5	3	1	1
1	1	45	3	2	2	1	4	2	2	1	1.28571	4	4.25	2.25	2.25	3.25	3	1	1
2	1	73	1	2	2	1	9	3	1	1	1.71429	3.28571	2	1.75	2	2.5	2.75	1	1
1	2	47	2	2	2	1	6	3	2	1	1	4.42857	3.75	1.25	1.5	3.25	3	1	1
4	1	36	3	3	2	1	8	4	1	1	2	4.57143	4.25	2.5	2.75	3.25	3.75	1	1
4	1	64	3	1	3	1	4	1	2	1	1	3.57143	1.5	2.75	2.5	4.25	3.25	1	1
3	1	61	3	1	1	1	8	4	1	1	1	5	5	1	1	5	5	3	1
2	2	63	1	2	2	1	5	3	2	1	2	4	3.5	3.25	2	2.75	3.5	1	1
3	2	73	2	3	1	1	3	3	1	1	2	3.71429	3	3.25	2	3.5	4	1	1
2	2	30	2	2	2	1	9	3	1	1	1.57143	4.28571	3	3.5	1.5	1.75	4.25	1	1
3	2	18	2	2	1	1	3	3	1	1	1	3.71429	5	2.5	2.25	4.25	2.75	1	1
4	2	22	3	3	1	1	4	3	2	1	1.57143	4.57143	4.25	2	2.75	4.75	3.5	1	1
3	1	49	1	2	1	1	8	4	1	1	1.57143	4.71429	5	2.75	2.75	4	4	8888888	1
2	2	62	1	2	1	1	5	3	2	1	1.57143	4.28571	3	3.25	2.75	2.75	4.75	1	1
4	1	20	2	3	1	1	9	4	1	1	3.57143	5	5	5	4	4.25	5	1	1
4	1	63	3	3	2	1	6	4	2	1	1	5	5	3	4	5	5	1	1
4	2	22	2	1	2	1	4	4	2	1	2.14286	4.85714	5	5	3.25	4.5	5	1	1
3	1	60	3	2	1	1	6	3	2	1	1.57143	4.28571	4	4	3	4.5	4	1	1
1	1	51	3	2	2	1	6	4	2	1	1.42857	4.57143	2.5	2	2	2	3.5	1	1
2	1	24	3	1	1	1	6	2	2	1	1	4.28571	4	1	1	2.5	3.5	1	1
3	2	35	3	3	2	1	11	3	1	1	1.14286	4.42857	4	3.5	1.25	3	4.25	3	1
3	1	43	3	3	2	1	6	3	2	1	1.42857	4	4.25	2.5	2	3.75	2.75	1	1
4	1	76	3	2	1	1	6	4	2	1	1.57143	5	5	2.5	3	4.5	5	1	1
3	1	73	3	2	1	1	6	4	2	1	1	3.28571	1.5	1	1	3.5	3.25	1	1
4	1	49	3	2	1	1	9	4	1	1	1.42857	4.28571	3	4	2	4	4	1	1
4	2	71	1	2	2	1	3	3	1	1	1.85714	4.85714	4	3	1.25	3.25	4	1	1
2	2	60	2	3	2	1	9	3	1	1	1.85714	1	1	1	2	1	1	1	1
2	2	47	3	2	1	1	4	4	2	1	1	4.14286	3.75	1.75	2.25	3	3.5	1	1
3	2	32	2	2	1	1	9	3	1	1	1.57143	4.71429	4	3	2	4	4	1	1
4	2	52	2	2	1	1	6	4	2	1	1.28571	4.14286	4.75	3	1.75	4	3.5	1	1
4	2	37	2	2	2	1	4	4	2	1	1.28571	3.85714	3.75	2.75	2.75	3.25	4	1	1
3	1	61	3	1	3	1	4	3	2	1	1.85714	4	3	2.25	2.5	3.75	3.5	1	1
4	2	46	2	2	1	1	9	3	1	1	1	5	4.5	5	1	4.25	5	1	1
3	2	58	3	2	1	1	3	3	1	1	2.28571	5	3.75	4.25	2.75	3.5	4.25	1	1
3	1	28	3	2	2	1	4	4	2	1	1	5	4	3.25	2.25	4.25	3.75	1	1
2	1	77	2	2	2	1	6	2	2	1	2	3.28571	2	2.5	3	3.5	4	3	1
2	2	49	3	2	1	1	4	4	2	1	1.42857	4.14286	3	3	1.25	3	4.25	1	1
4	1	20	2	3	1	1	4	4	2	1	1	3.57143	4.75	2	2	4	2.5	1	1
4	1	68	3	1	2	1	4	4	2	1	2.14286	3.85714	2.5	1	1	3.5	1	1	1
4	2	43	3	2	2	1	6	4	2	1	2.71429	4.57143	4	3.5	2.25	4	4	1	1
2	2	63	1	2	1	1	5	3	2	1	1	4.28571	2.75	3.5	1.25	2.5	3.25	1	1
2	2	47	3	2	1	1	5	3	2	1	2.42857	5	5	4	1.5	1	3.75	1	1
3	1	54	2	2	3	1	4	4	2	1	1.42857	4.42857	3	2.5	3	3.5	4	1	1
4	1	18	2	1	2	1	4	4	2	1	3.14286	4.85714	5	3.25	3.25	4.5	3.75	1	1
2	2	31	3	2	2	1	6	4	2	1	1.85714	4	3.75	4	2.5	3.75	4	1	1
3	2	24	3	1	2	1	4	2	2	1	1.14286	4.71429	4.25	4	1.25	2.5	3.75	1	1
3	1	63	3	1	2	1	6	3	2	1	2.85714	4.14286	3.75	3.5	3	3.5	4	1	1
3	2	75	2	3	2	1	6	3	2	1	2.28571	5	4.5	3	3	4.25	4	1	1
4	2	46	2	2	1	1	6	4	2	1	1.71429	4.42857	4	3.5	2.25	4	4	1	1
3	2	60	2	2	1	1	3	2	1	1	1	5	3	3	3	3	3.5	1	1
1	1	18	2	2	2	1	3	2	1	1	1.57143	4.57143	4.25	4	2.5	3.25	4.5	1	1
2	2	64	1	2	2	1	3	2	1	1	2.42857	4	2.5	4	2.75	3.25	3.75	1	1
2	1	55	1	3	1	1	2	3	1	1	2.28571	4	3.25	2	2	4	4	3	1
4	2	42	3	2	1	1	4	4	2	1	1.14286	4.71429	3.25	1.5	1	3.5	3.5	1	1
2	1	68	3	1	1	1	4	3	2	1	1.71429	4	3.25	2.25	1.75	3	4	1	1
2	2	75	2	2	1	3	3	3	1	2	1	4	1	2.5	1	1.5	3.25	1	2
3	1	57	3	2	1	3	1	3	1	2	1.14286	4.57143	1	2.5	1	1	4	1	2
4	2	49	3	2	2	3	1	3	1	2	2.57143	4.57143	3.75	4.75	1.75	3	4.5	1	2
3	2	33	3	3	1	3	5	3	2	2	1.14286	4.71429	1.75	4	1.75	1	4.25	1	2
4	1	36	3	3	1	3	5	3	2	2	1	4.28571	4	3.75	1	2.75	3.25	1	2
3	2	31	3	2	1	3	1	3	1	2	1.85714	4	1.75	4.25	1.75	1.25	3.75	1	2
3	2	56	3	2	1	3	5	3	2	2	1	4.71429	3	3.25	1	2.25	3.75	1	2
4	2	55	3	2	1	3	2	3	1	2	1.57143	4.85714	3.5	5	1	3	5	1	2
1	1	50	3	1	2	3	3	2	1	2	2.85714	3.85714	3.5	4	3.5	3	3.75	1	2
3	2	56	2	2	1	3	5	3	2	2	1	5	5	5	2.5	3.25	5	1	2
4	2	26	3	2	1	3	5	2	2	2	2	3.71429	2.75	3.5	1	2.5	4	1	2
1	1	28	3	2	1	3	5	3	2	2	2.57143	4.14286	4	3.5	2.25	2.25	4.5	3	2
4	2	55	3	2	1	3	1	3	1	2	2.42857	3.71429	2.5	3.5	1.75	1.75	4	1	2
2	2	20	2	2	1	3	3	2	1	2	1.42857	4.14286	3.75	2.75	3	3.25	4.5	1	2
3	2	22	2	2	2	3	1	3	1	2	3.42857	4.14286	1	4.5	3	1	4.75	1	2
4	2	34	3	1	3	3	1	2	1	2	2.57143	3.14286	2.25	4.25	2.5	2	4	1	2
3	2	26	3	2	1	3	5	2	2	2	1.57143	4.28571	4.5	4	2	4	3.5	2	2
3	1	55	3	3	1	3	1	3	1	2	1	5	4	3.5	1	3.5	5	1	2
2	2	29	3	2	1	3	5	3	2	2	1	4	3	3.25	1	1	4	1	2
2	1	60	3	2	2	3	5	3	2	2	1.85714	2.71429	2.75	1.75	1.75	4.25	2	1	2
4	1	53	3	3	2	3	1	3	1	2	2.42857	5	3	4	4	3	4	1	2
2	2	46	3	2	1	3	5	3	2	2	1.57143	5	1	5	1.5	1	4.5	1	2
3	2	38	3	2	2	3	5	2	2	2	1.57143	4	2.25	3.5	2.25	2.25	4.5	1	2
2	2	45	3	3	2	3	1	3	1	2	1	3.71429	2.25	3.75	1	3.5	4.5	1	2
4	2	58	3	2	2	3	5	3	2	2	2	4	3.5	4	2	2	3.25	1	2
2	2	32	3	3	1	3	5	3	2	2	1	5	4.75	1	1	2.75	4	3	2
2	2	35	2	2	1	3	5	2	2	2	1	3.57143	1.75	3.75	1	1	3.25	1	2
2	2	48	3	1	2	3	2	3	1	2	1	4.57143	1.75	3.75	2	1.25	4.5	3	2
2	2	29	3	2	1	3	5	3	2	2	2	4.71429	3	3.75	2.25	1.75	4.5	1	2
3	2	32	3	2	1	3	1	2	1	2	2	4.14286	2.5	4	1.75	1.5	4.5	1	2
2	2	41	2	2	1	3	1	1	1	2	1.85714	4	3.5	4	2	3.25	4.5	1	2
1	2	23	3	1	2	3	1	2	1	2	3.57143	3.14286	2.25	4.5	2.75	2.5	4.75	1	2
2	1	35	3	2	1	3	1	3	1	2	2.85714	4	2.25	3.25	2.25	2.75	4	1	2
3	2	41	3	2	1	3	5	3	2	2	1	4.42857	3.25	4	1.25	1.75	4	1	2
3	1	47	3	2	1	3	2	2	1	2	1.28571	3.57143	1.5	2.5	1	1.25	3.5	1	2
4	2	25	3	2	1	3	3	3	1	2	1.14286	5	3.75	3.75	1	3.25	4.25	1	2
2	2	42	3	2	1	3	5	3	2	2	1.42857	4.28571	1.75	3.25	1.5	1	4.5	1	2
3	2	36	3	2	1	3	5	3	2	2	1	4.42857	3.25	3	1	1.5	5	1	2
4	2	33	3	3	1	3	5	3	2	2	1	5	1	3.25	1	1	3.25	1	2
3	2	62	3	2	2	1	1	1	1	2	1.71429	3	1	1.75	1	1.25	3.75	1	2
3	2	55	3	2	2	1	1	1	1	2	2	4	3.5	4	2	2.25	5	1	2
2	2	52	2	1	1	1	5	3	2	2	2	4	3.5	2.25	1.5	2	3.5	1	2
3	1	54	2	2	3	2	1	3	1	2	1	3.85714	1	1.75	3.25	3.25	1.75	1	2
2	2	60	3	2	2	2	1	2	1	2	1.14286	3.85714	3.5	3.5	1	1.75	4	1	2
4	2	61	3	2	1	2	5	3	2	2	2.28571	4.57143	2.75	2.75	2.25	2.5	4.25	1	2
4	1	65	2	1	1	2	1	3	1	2	1	5	3.25	3.5	1.75	2	5	1	2
1	1	58	2	2	1	2	1	2	1	2	1.71429	3.71429	2	4	2	2	4	1	2
3	2	56	3	2	1	2	1	3	1	2	1	5	4	1	1	1.75	4.5	1	2
2	2	55	2	2	1	2	1	3	1	2	1	4	3.25	3	1	2.5	4.5	1	2
3	1	33	3	2	1	3	1	3	1	2	1.42857	4	3.5	3	2	2.75	4	1	2
3	1	57	2	2	1	3	5	3	2	2	1.14286	4.42857	3.25	2.5	1.75	3.25	3.75	1	2
3	2	72	1	2	1	3	11	1	1	2	1.28571	3.85714	3.5	2.5	1	3	4.25	1	2
4	2	55	2	2	1	3	5	3	2	2	1.42857	4.71429	4.25	4.75	2	3.25	4.75	1	2
4	1	68	3	3	1	3	1	3	1	2	2	4.57143	3	2.75	2	2.5	4	1	2
2	2	60	2	2	1	3	5	2	2	2	1.42857	5	3.75	4.25	1.5	2.75	4.5	1	2
3	2	65	2	2	1	3	5	3	2	2	3.42857	5	4.75	5	4.5	4.25	5	1	2
3	2	61	2	2	1	3	5	3	2	2	2	3.42857	3	2	2	2.25	3.25	1	2
3	2	20	2	2	1	2	1	2	1	2	2.14286	5	2.75	5	3.25	3	4.75	1	2
3	2	35	1	2	2	3	1	4	1	2	2.14286	3.42857	3	4	3	3.25	3.75	1	2
1	2	35	3	2	1	3	5	3	2	2	2.57143	3.42857	2	2	2	2	4	1	2
1	1	64	2	1	2	2	1	2	1	2	2.71429	3.85714	3.75	3	3.25	3.5	4.5	1	2
4	1	47	2	2	2	2	1	3	1	2	1.42857	3.71429	2.75	4.25	2.75	2.5	4.5	1	2
4	1	36	2	3	2	2	1	3	1	2	1.57143	4.14286	3	3.75	2.5	2.5	3.25	1	2
3	1	71	2	1	1	3	1	3	1	2	1.57143	4	3.75	4	2	2	4	1	2
3	2	42	2	2	1	3	3	1	1	2	1	4.14286	3.25	3	1	2	4.5	1	2
2	1	52	3	2	3	3	6	3	2	2	1	3.57143	4	1.5	1.25	2.75	2.5	1	2
2	2	60	2	2	1	3	5	1	2	2	2	4.28571	3.25	3	2	2	4	1	2
2	1	66	2	2	2	3	1	3	1	2	1.71429	4.28571	2.5	2.75	1.75	2.5	3.5	1	2
3	2	55	2	2	2	3	1	1	1	2	1.57143	3.85714	1.5	3.75	1	1	4.25	1	2
3	2	43	3	2	1	3	5	3	2	2	1.28571	4.42857	1.5	3.25	1.25	1.5	3.5	1	2
3	1	34	2	3	1	3	1	3	1	2	1.71429	4.28571	3.75	4	3	3.5	4	1	2
2	2	32	2	1	1	3	5	2	2	2	1	3.85714	3.25	4	1.5	2.25	4.75	1	2
1	2	47	2	1	1	1	1	2	1	2	2	4	2	3	2	2	4	1	2
2	2	38	3	2	1	2	5	3	2	2	1.14286	5	4.75	3.5	2.75	3	4.75	2	2
2	1	69	3	2	1	2	1	3	1	2	1.57143	4.14286	2.25	2.5	2.25	2	4.25	1	2
3	2	63	2	2	1	2	1	3	1	2	1.42857	3.57143	2.25	3.25	1.5	2.5	4.75	1	2
4	2	51	3	2	1	2	1	3	1	2	2.42857	4.28571	3.25	4.75	3	3	4.75	1	2
3	2	41	3	2	2	2	5	3	2	2	1.28571	3.71429	3.5	3.75	1.25	1.75	3.5	1	2
3	2	46	2	2	1	2	1	3	1	2	1	3.57143	1	3.25	1.25	1	3.5	1	2
2	1	52	2	1	2	2	3	3	1	2	1.28571	4.71429	4.75	2	1	3.5	4.25	1	2
3	2	64	3	2	2	2	1	2	1	2	1.14286	3.71429	3.5	4.25	1.75	2.25	3.75	1	2
4	2	51	3	2	1	2	1	3	1	2	2	3.85714	2.75	2.75	2.5	2.25	4	1	2
2	2	46	2	2	1	2	5	3	2	2	2.14286	4	2.75	3	1.25	2.5	4	1	2
3	1	44	2	2	2	2	1	3	1	2	1	5	3.25	4	3.25	3.25	4	1	2
2	2	60	3	1	1	2	5	3	2	2	1.14286	5	2.5	3.5	2	3	4	1	2
3	2	66	1	2	1	2	1	1	1	2	2.14286	4	3	4	1	3	4	1	2
4	1	61	2	1	3	2	1	2	1	2	1	4.42857	2.75	3.25	1.75	2.25	5	1	2
4	1	33	2	3	3	2	1	3	1	2	1	4.71429	2.5	2.75	1.5	2.75	4	1	2
2	1	42	1	2	1	2	1	2	1	2	2.71429	4.28571	3.5	3.75	3.5	2.5	4	1	2
3	2	40	2	1	2	2	5	3	2	2	1	4.42857	3.75	3.75	1.5	3	4	1	2
4	2	29	3	3	1	2	1	3	1	2	1.28571	4.71429	2.75	4	2	2.75	4.25	1	2
4	1	51	1	2	2	3	5	3	2	2	1.42857	5	3	4.25	2.5	3.5	4	1	2
4	1	57	1	2	2	3	1	3	1	2	2.14286	5	4.25	4.25	3	3	5	1	2
2	2	61	1	1	2	2	9	2	1	2	1	4.85714	3.25	3	1	2.5	4.5	1	2
2	2	76	1	2	1	2	9	3	1	2	1	3.85714	1	3.5	1	2.25	3.75	1	2
3	2	33	2	2	1	3	5	3	2	2	1	5	5	5	1	4.5	5	1	2
4	2	72	1	2	1	2	1	2	1	2	1	2.85714	3.5	3.5	2.75	3.75	4.5	1	2
2	2	29	3	2	1	2	5	2	2	2	1.57143	4.42857	2	4.5	3	4.25	5	1	2
4	2	49	3	3	1	2	2	3	1	2	1.14286	3.71429	2.5	2.25	1.5	1.5	2.75	1	2
4	1	71	2	2	2	2	1	3	1	2	1.42857	4.42857	3.5	3.25	1	4	5	1	2
2	2	41	3	1	1	2	5	1	2	2	1.14286	4	3.25	3	2	2.75	4	1	2
2	1	59	3	1	3	3	9	1	1	2	1.57143	3.42857	1.75	2.25	1.75	2	3	1	2
4	2	24	2	1	3	3	5	2	2	2	1	4.14286	4	4.5	1.75	3.25	4.5	1	2
3	2	40	2	2	1	3	1	3	1	2	1.42857	3.42857	1.75	4.5	1.25	1	5	1	2
3	2	23	2	2	1	3	1	2	1	2	2.42857	4.14286	2.75	4	3.25	1.75	3.75	1	2
3	2	60	2	2	1	2	1	3	1	2	1	4.42857	3.75	4.5	2	3.75	4.5	2	2
4	2	31	3	1	1	2	1	3	1	2	2	3.42857	2	4	2	2	3.75	1	2
3	2	38	3	2	1	2	5	3	2	2	1	2.71429	1	2.25	1	1	3.25	1	2
1	1	68	1	1	1	3	1	2	1	2	3.14286	4	2.5	2	2	2	3.5	1	2
3	1	61	3	1	3	3	1	3	1	2	1	3.71429	1.5	3.25	1.25	1.75	4.25	1	2
3	2	61	3	2	1	3	1	3	1	2	1.57143	4.14286	2.25	3	1.25	3	4.75	1	2
2	1	46	2	2	2	2	3	2	1	2	1	3.42857	4	1.5	1	1	3	1	2
4	2	46	3	2	1	2	1	3	1	2	1.42857	4.42857	2	4	2	2.25	4.25	1	2
3	2	22	2	1	2	2	1	2	1	2	1.71429	4.42857	2.5	4.25	2.5	1.75	4	3	2
3	2	59	1	2	3	2	1	3	1	2	2.14286	4.28571	3.5	3.75	2.75	3.5	4	1	2
2	2	34	2	1	3	2	1	2	1	2	2.28571	3.57143	3	4.25	1.25	2	5	1	2
2	2	36	2	1	1	1	5	2	2	2	2	3.71429	1.75	3.5	1.75	2	4	1	2
1	2	33	3	2	1	1	5	2	2	2	2	2.42857	2	3.5	2.5	2.5	4	3	2
3	2	38	3	2	1	1	5	3	2	2	2.28571	5	4.75	4.75	1.5	2.75	5	1	2
3	2	31	1	2	1	1	1	2	1	2	1	4.14286	1	1	1	1	4.75	1	2
1	2	21	2	2	1	1	1	2	1	2	1.14286	1.71429	1	1	1	1	2	1	2
2	1	78	2	3	3	1	1	3	1	2	2.14286	4	2.5	2.75	2	2.5	4.25	1	2
3	2	42	2	2	1	2	5	3	2	2	1.57143	5	2.5	3.25	1.25	2.5	5	1	2
3	2	50	3	1	3	2	2	2	1	2	1	3	3.25	2.5	1	1	4.25	3	2
2	1	21	2	2	1	2	5	2	2	2	1.57143	4.85714	1	1.75	2	1	4	1	2
2	2	57	2	1	1	2	5	1	2	2	1.28571	4.57143	3.25	3	2.25	3.5	3.75	2	2
2	2	63	2	2	1	1	5	3	2	2	1	4.14286	3	2.75	1.5	1	4.5	1	2
2	1	66	3	3	1	2	5	3	2	2	2.14286	3.85714	2.25	3.25	2.25	2	4	1	2
4	2	54	2	2	1	2	1	1	1	2	1	4	2	3	1.5	3	4.5	2	2
3	2	46	3	2	1	2	1	3	1	2	1	4.42857	1.75	3	1.75	2.5	4.5	1	2
3	2	70	3	1	2	2	1	3	1	2	1.42857	4.28571	2.25	2	1.75	3	4.5	1	2
4	2	58	3	3	1	2	2	3	1	2	1.42857	4.14286	2.25	3	1.5	2.5	3.25	1	2
3	2	31	3	2	1	2	5	3	2	2	2	4	2.25	4	2	2.25	4	1	2
2	2	42	3	2	2	2	5	3	2	2	1	4	4.25	3.25	1	2.25	5	1	2
2	2	64	2	2	1	2	1	3	1	2	2	2.14286	1.25	2.75	2.5	1.75	3.75	1	2
3	1	53	2	2	1	2	5	3	2	2	1.42857	3.42857	1	3.5	1	1	5	1	2
2	2	41	2	2	1	2	5	3	2	2	1.71429	4	2	3	2.25	1.75	4	1	2
3	2	20	3	2	1	1	1	2	1	2	1.42857	3.71429	3.75	3.75	2.5	2	4.25	1	2
3	1	71	3	2	2	1	1	1	1	2	2.14286	3.14286	3.25	3.75	3.25	3	4	1	2
4	2	74	2	2	1	1	1	3	1	2	2	5	3.75	4	2	2.25	5	1	2
4	1	50	3	2	2	1	1	3	1	2	1	4	2	4	2.25	1	4	1	2
3	1	64	2	1	1	1	1	2	1	2	1	5	3.75	3.75	3.5	3.5	4.75	1	2
2	2	45	3	2	2	1	5	3	2	2	1	4.14286	4	4	1	2.75	4	2	2
2	1	48	3	2	2	1	1	3	1	2	1	4	3	3	3	3.25	3.75	1	2
3	2	48	2	1	1	1	1	2	1	2	1.57143	4.42857	3	4.25	1.75	2.25	4.75	1	2
4	1	51	1	2	3	1	5	4	2	2	1.42857	4.71429	4	3.25	2.75	3.5	4	1	2
3	1	71	3	2	3	1	1	3	1	2	3	4	3.5	3.25	3.25	3.75	3.75	1	2
3	2	46	1	1	3	1	5	3	2	2	1	4.57143	3.75	3.75	3	3.75	3.75	1	2
1	1	39	3	2	2	1	1	3	1	2	1.57143	4	3.25	3.25	1.75	1.75	4.25	1	2
2	2	78	2	2	2	1	5	1	2	2	1	4.14286	2	2	2	2.5	3	1	2
2	2	61	3	3	1	1	9	1	1	2	1	5	4.5	2.25	2	3.25	4	1	2
4	2	73	2	3	1	1	1	3	1	2	1.28571	4.71429	4.25	4	2.25	3.5	5	1	2
3	1	36	2	3	2	1	1	2	1	2	1.85714	4.85714	2	4.25	1	1	5	1	2
3	2	28	3	2	1	1	1	3	1	2	1.71429	3.85714	3	3	2.25	2.5	4.75	1	2
3	2	64	3	1	2	1	5	3	2	2	2.71429	4.57143	4	4	3.5	4	4.75	1	2
2	2	50	3	1	3	1	5	3	2	2	3.28571	3	3.25	3.25	3	3	3.75	1	2
2	1	21	2	2	1	1	1	1	1	2	2	3.28571	3	4	2.25	2.5	3.25	1	2
2	2	18	2	1	2	1	5	1	2	2	3	4	3.75	4.5	2.25	1.75	4.5	2	2
3	2	48	3	3	2	1	1	3	1	2	1	4	4	4	1	1.25	4.75	1	2
2	2	54	3	2	1	1	5	2	2	2	2.85714	4	4	4	2.25	3	4	2	2
3	2	66	2	3	2	1	1	2	1	2	1.14286	4.28571	3.5	2.75	2.75	2.75	4	1	2
2	1	61	2	1	2	1	1	3	1	2	2.71429	3.71429	2.25	3	2.5	1.5	4.5	1	2
3	2	47	3	2	1	1	1	3	1	2	2	4	3.75	4	2.75	3.25	4	1	2
4	1	80	2	1	3	1	1	1	1	2	3.42857	3	2.5	2.25	2	2.25	3.75	1	2
2	2	60	3	2	2	1	5	2	2	2	2.85714	3.42857	3.75	4	3	3	4	1	2
2	2	44	2	2	2	1	5	3	2	2	1	5	3	4	1.25	1.25	3.5	1	2
3	2	63	2	2	1	1	1	3	1	2	2	3.57143	2.25	3	2.25	2.5	3.75	1	2
2	2	53	3	1	1	3	1	3	1	3	2.14286	3.71429	2.25	2	2	1.25	3.75	2	3
3	2	37	3	2	1	3	3	3	1	3	2	4	4.25	4.5	2.75	4.25	4.25	1	3
1	2	24	2	2	1	3	4	3	2	3	2	3.71429	3.75	4	3	4	3.75	1	3
2	2	66	3	3	1	3	9	3	1	3	2	4.42857	3	3	3	3	3	1	3
3	2	32	3	3	1	3	2	2	1	3	2.57143	3.71429	3	3.75	1.5	1.5	4.5	3	4
3	1	25	3	3	1	3	2	3	1	3	2.28571	4	2.25	3.75	2	1.25	4.25	3	3
2	1	65	3	2	1	3	11	3	1	3	1	4.57143	2.5	2.5	1	1.5	3.5	3	4
1	2	64	3	2	1	3	9	2	1	3	3.85714	3.42857	1	2.5	1.25	1.5	3.75	3	4
2	2	42	3	1	1	3	2	2	1	3	1.28571	4.14286	4	4.5	1.5	1	3.25	3	4
1	2	38	3	3	1	3	10	3	1	3	2	3.42857	2	2	2	2	2	3	3
3	2	52	3	2	1	3	2	3	1	3	1	4.71429	2.75	3.25	1.75	1.75	4	3	4
1	1	22	3	3	1	3	2	3	1	3	2.85714	4.28571	3.25	1.5	2.5	1.75	3.75	3	4
2	2	29	3	2	1	3	11	3	1	3	1	4.14286	3	2.5	1.75	3.75	3.5	3	3
4	2	77	2	2	2	3	10	3	1	3	1.28571	4.57143	3.75	2	2.25	3.25	4	3	3
4	1	65	1	2	2	3	11	3	1	3	2.42857	4.42857	3.25	4	2.5	2.75	4.25	3	3
3	1	38	3	3	1	3	9	3	1	3	1	4	2.5	3.5	1	1	4.5	1	4
4	1	59	3	2	1	3	11	4	1	3	1.42857	3.85714	2.5	3	2	1.75	4	3	3
1	2	63	3	2	2	3	1	3	1	3	1	5	4	3.75	2	2	3.5	2	3
2	1	50	3	2	2	3	1	1	1	3	1	3.14286	1	4	2	1	3.75	2	3
4	1	47	3	2	1	3	11	3	1	3	1	4.28571	1.25	2.75	1	1	3	3	4
3	1	36	3	2	1	3	2	3	1	3	2.57143	3.28571	2	4	2	1.75	5	3	4
3	1	32	3	2	2	3	2	3	1	3	1.14286	4.42857	3.5	2.25	1	1.75	3.5	3	4
4	2	23	3	2	1	3	2	3	1	3	2.14286	4	4.25	3.5	3	3.25	4	3	4
3	2	30	3	1	1	3	9	2	1	3	1.71429	2.85714	1	3	1	1	4	1	4
4	1	33	3	3	1	3	2	4	1	3	1.28571	4.42857	3.5	3	1.5	2.75	4.25	3	3
3	2	26	3	2	1	3	2	4	1	3	1.42857	4.28571	3	4.75	1.5	1.75	4.5	3	4
4	1	55	2	2	1	3	2	3	1	3	1.28571	4.42857	1.75	3.25	1	1	4.75	3	4
3	1	52	2	1	1	3	2	3	1	3	1.28571	3.57143	3	3	2	3	3.25	3	4
4	2	55	3	2	2	3	5	3	2	3	1	4.42857	3.75	3.5	1.25	2	3.75	2	4
4	2	52	3	2	1	3	11	2	1	3	1.42857	4	1	2.5	1	1	3.25	3	4
3	1	56	2	2	1	3	2	3	1	3	2	4.71429	2.75	3.75	2	2.25	4.5	3	4
3	2	44	3	2	1	3	2	3	1	3	2.71429	4	3.25	3.75	3	2.25	4	3	4
2	2	53	3	2	2	3	1	3	1	3	1	3.71429	1.5	2.25	1.75	2.25	4	2	3
1	2	67	3	2	3	3	10	3	1	3	2.85714	3.42857	2	3	2.75	4	3.5	3	3
1	1	31	2	1	2	3	11	2	1	3	1.42857	4.28571	1	3.25	1	1	3.5	3	4
1	2	28	2	1	2	3	2	2	1	3	2	2.85714	2	3.5	2.5	2	2.75	2	4
3	2	65	3	2	1	3	6	3	2	3	1.85714	4	4.25	3	3	3.75	3.5	1	3
1	2	26	3	1	1	3	2	2	1	3	2.42857	3.28571	2.25	4.75	2.25	1.5	4.75	3	4
4	1	68	1	2	3	3	11	3	1	3	1.85714	3.42857	3	3.25	3.25	3.75	3.75	1	3
1	2	40	1	2	1	2	11	1	1	3	1.28571	2.71429	1.5	4	1	1	4	3	4
1	2	30	3	1	1	3	9	2	1	3	3.71429	3.28571	2.75	3.75	3.5	2	3.5	1	4
3	1	50	2	2	1	3	2	3	1	3	2	4.57143	3.5	2.5	2	2.5	3.5	3	4
3	2	67	2	2	2	3	10	2	1	3	1.28571	3.85714	1	1.5	1	1.5	3.75	3	3
2	2	36	3	2	1	3	10	3	1	3	1.57143	3.85714	1.5	4	1	2	4.25	3	4
4	1	66	3	3	1	3	2	3	1	3	1.85714	4.71429	2.75	3.75	2.5	1.75	4.25	3	4
4	2	22	3	2	1	3	2	3	1	3	1.57143	3.57143	1	4	1.25	1	4	3	4
4	1	49	3	2	1	3	3	3	1	3	1	3.57143	4.5	1.5	1.25	2.75	4	2	4
3	2	45	2	3	1	3	2	2	1	3	2	3.57143	2.75	3.75	2	2	4	3	4
4	1	34	3	2	1	3	2	3	1	3	2.14286	4.85714	3.75	4	2.75	3.25	4	3	4
3	1	41	3	2	1	3	2	3	1	3	1.42857	4.71429	3	1.75	1	1	3.25	3	4
4	2	44	2	3	1	3	2	3	1	3	1	4.14286	1	2.25	1	1	3.25	3	4
2	2	64	3	2	2	3	11	3	1	3	1	5	3.5	3.5	1	4.25	4	3	3
2	2	63	1	1	2	3	1	2	1	3	2.14286	3.57143	3	3	3	3	3	1	3
2	1	64	3	2	1	3	11	3	1	3	1	4.28571	1	2	1	1	3.5	3	4
4	2	52	3	3	1	3	2	4	1	3	1	4.85714	2.5	2.5	1	1	4	3	4
4	1	56	3	2	1	3	9	3	1	3	1	3.42857	2.75	3	2	3	4.25	1	4
4	1	65	3	2	1	3	11	3	1	3	1.14286	4.28571	1	1	1	1	3.25	3	4
2	1	30	1	1	3	3	2	2	1	3	3	4.28571	3	3	3	2.75	3.75	2	4
3	1	33	2	3	1	3	2	3	1	3	1.14286	4	4	1.75	1.75	1.5	3	3	4
3	1	28	3	2	1	3	11	4	1	3	1.14286	3.28571	3	1.5	2.25	2.75	2.75	3	4
3	2	29	3	3	1	3	2	3	1	3	1.57143	3.42857	3.25	4.25	1	1	4.25	3	4
4	2	43	3	2	1	3	8	3	1	3	1.14286	4	4	1.5	1.25	2	3.25	3	4
2	2	61	3	2	1	3	2	3	1	3	1.28571	4.42857	2.5	2	2.25	1.25	5	3	4
1	1	54	3	2	1	3	2	3	1	3	1.85714	3.85714	2.25	3.75	3.75	2	4.75	3	4
3	1	65	3	2	2	3	9	3	1	3	1.42857	3.57143	1	3.5	1	1	4	1	4
2	2	27	3	2	1	3	2	3	1	3	1.14286	4.42857	2.5	4	1	1	4.75	3	4
4	2	56	3	2	1	3	10	1	1	3	1	5	1	2.5	1	2.75	3.5	3	3
3	2	49	2	3	1	3	11	2	1	3	2.14286	3.71429	3.25	3	2.5	3.5	3.5	2	3
2	2	61	3	2	2	3	1	3	1	3	2.57143	3.57143	2	2.75	2	2.5	3.25	1	4
3	1	50	2	2	1	3	2	3	1	3	1.42857	4.71429	4	2.75	1.25	1	4.75	3	4
3	1	55	3	2	1	2	11	1	1	3	1.57143	4.28571	2.5	4	1	1	4.25	3	4
4	1	43	3	3	2	2	1	3	1	3	1	5	4	4.5	1.5	2.5	4.25	2	4
3	2	67	1	2	2	3	9	3	1	3	1.28571	3.85714	2.5	3	1	3.25	3.75	1	4
4	2	25	3	2	1	3	5	4	2	3	2.28571	4.42857	4	4.5	2.75	3.75	4.75	2	4
1	2	35	3	2	1	3	3	3	1	3	1.28571	4.71429	2.5	1.75	1.25	2.25	4.25	3	3
1	2	46	2	2	2	3	5	2	2	3	1	4.14286	3.75	2	2.25	2.75	3.75	2	3
4	1	23	3	2	1	3	2	3	1	3	2.57143	5	4.25	4.25	3.25	2	4.75	3	4
4	1	66	3	1	1	3	2	3	1	3	1.14286	4.42857	2	1.5	1	1	4.5	3	4
2	2	67	1	1	3	3	10	2	1	3	1.14286	3.71429	2.75	3.25	1.5	2.25	4	3	4
2	2	57	3	1	3	3	5	1	2	3	1.28571	5	4	2.75	1.25	1.5	4	2	3
4	1	58	3	3	2	3	2	3	1	3	1.28571	5	1.5	3	1.5	1	3.25	3	4
3	2	68	3	2	1	3	1	3	1	3	1.57143	4.14286	4	3	1	2.75	4	1	3
2	1	62	3	2	1	3	11	3	1	3	1.57143	4.71429	3.25	2.25	1	1.25	4	3	4
1	1	35	3	3	2	3	6	3	2	3	1.28571	4	3.5	3.75	1	2.5	4.25	1	3
4	2	30	2	1	2	3	10	2	1	3	1.57143	4.57143	2	1.75	2	2	3.5	3	3
1	1	55	3	2	1	3	11	3	1	3	1.28571	4.71429	1.75	3	1.5	2	4	3	3
2	2	23	3	1	1	3	5	3	2	3	2.85714	4.14286	4	3.75	2	2	3	2	4
1	2	29	3	1	1	3	2	2	1	3	3.14286	2.71429	2.75	4	2	1.5	4.75	3	4
2	2	59	3	1	3	3	1	2	1	3	2.42857	3.85714	1.5	3.25	1.5	2	4	2	3
2	1	49	3	2	1	3	2	3	1	3	1.42857	4.85714	2.25	3.25	2.75	1.75	4.25	3	4
3	2	31	3	2	1	3	1	2	1	3	1.42857	3.71429	3.25	3.25	2.25	2.5	3.5	1	3
1	1	48	3	2	1	3	5	1	2	3	1	3.71429	2.75	2.25	1.75	1.5	4.25	2	4
2	2	20	2	2	1	3	3	3	1	3	1.14286	3.85714	2.75	4	1.25	1	3.5	3	4
1	2	37	3	2	1	3	1	2	1	3	1.42857	3.42857	1	4	1.75	1	4.75	1	4
2	2	27	3	1	2	3	1	2	1	3	2.57143	3	2.25	4	2.25	1.5	4	1	4
2	2	20	2	2	1	3	1	2	1	3	2	3.71429	2.5	4	2.25	2.25	3.75	1	3
3	2	39	3	2	1	3	2	3	1	3	1	4.28571	1	1	1	1	3.5	3	4
2	2	72	3	2	1	3	6	3	2	3	2	3.14286	2	1.25	1	1.75	2.75	2	3
2	1	42	3	2	1	3	11	3	1	3	2	4.42857	3.75	2.75	1.25	3.75	4.5	3	3
2	1	30	2	2	1	2	2	3	1	3	2.42857	4	3.75	3	2.5	3.25	3.75	3	4
2	1	57	3	2	1	2	5	3	2	3	2.14286	3.57143	2.25	2.75	2	2	3.75	1	3
1	1	24	2	2	2	3	2	3	1	3	1.28571	3.57143	2.5	4	1	1	4	3	4
1	2	39	2	1	1	3	5	2	2	3	1.71429	4.57143	4.5	3.75	1	1.5	4.75	2	4
3	1	35	3	2	1	3	1	2	1	3	2.14286	3.71429	2	4	2.5	2	4	1	4
3	2	43	3	2	2	3	2	2	1	3	1.42857	2.85714	3.25	4	1	1	2.75	3	4
4	1	31	3	2	1	3	11	4	1	3	1.71429	3.57143	4	4	1.5	2.5	4.25	1	3
4	2	65	2	2	2	3	1	2	1	3	2.28571	3.14286	4	3	2	2.75	3.5	1	4
4	1	33	3	2	2	3	2	2	1	3	1.57143	3.28571	2.25	4	2.25	2.5	4	3	4
4	1	60	2	3	2	3	2	1	1	3	1.71429	3.28571	3	3.5	2	2.5	3.75	3	4
2	1	46	3	2	1	3	11	3	1	3	2	4.85714	3	4	1	4	4.5	3	3
2	1	44	3	2	1	3	11	3	1	3	2.71429	4.85714	2.75	3.5	4	4.25	4.75	3	3
2	2	31	3	2	1	3	5	1	2	3	1.57143	4.28571	3.5	3	1	1	4	1	4
2	2	51	3	2	1	3	5	3	2	3	1.71429	4.28571	1.75	3.5	1	2.75	4.75	1	3
3	2	45	3	2	1	3	9	3	1	3	1	4.42857	3	3	1	3	5	1	4
1	2	55	2	1	1	3	5	3	2	3	2.14286	3.85714	3.25	4	1.5	1.75	4	3	3
1	2	49	3	2	2	3	10	3	1	3	1	4.14286	1	1	1	1	3.25	3	4
2	1	35	3	1	2	3	4	4	2	3	2.14286	4.14286	3.5	3.5	2.25	4.5	3.5	1	3
3	1	36	3	3	1	3	11	4	1	3	1	5	4	4	1	4.5	5	3	3
2	2	39	3	2	1	3	5	3	2	3	1.28571	4.28571	4.75	3	1.5	2.25	4.75	2	3
2	2	44	3	2	1	3	2	3	1	3	1.57143	4.42857	4	3.75	2.5	2.25	4.5	3	3
2	1	45	3	1	1	3	2	1	1	3	1.85714	4	3	3	3	3	3.75	3	4
3	1	69	3	2	1	3	2	3	1	3	1	5	2.5	5	1	1	5	3	4
3	1	70	2	3	1	2	4	4	2	3	2.14286	5	5	5	1	3	5	1	3
4	2	60	2	3	1	1	11	2	1	3	2.85714	4.42857	3.75	3.25	3	4	4	3	3
4	2	44	2	2	2	1	3	3	1	3	1	4.14286	3.5	1.25	1.5	2.75	3	2	4
1	2	63	2	1	2	1	1	1	1	3	1	2.42857	1	1	1	1	3.5	3	3
4	1	67	1	2	2	1	11	2	1	3	2.85714	3.85714	3.5	3	3.25	4	4	3	3
2	1	69	2	2	3	1	6	3	2	3	1	4.28571	3	2.75	1.5	3	4	1	3
4	1	52	3	3	1	1	9	3	1	3	1.28571	4.28571	2.5	4	1.75	1.5	4	1	4
2	2	41	2	2	1	1	3	3	1	3	2.14286	4.71429	3.5	1.25	1.25	3.5	2	3	3
2	2	63	2	1	2	1	10	1	1	3	1.57143	3.71429	3	2.25	1.75	2.5	4.5	3	3
3	1	70	3	1	2	1	11	3	1	3	1.42857	4.42857	1	3.75	1	1.25	4.75	3	4
2	2	35	2	1	2	1	1	1	1	3	1	2.71429	2.5	2.5	1	1.5	3	2	3
3	2	32	3	2	2	2	2	2	1	3	1	3.71429	2	4.5	2	2	4	3	4
3	1	49	2	2	1	2	2	3	1	3	1.28571	4	3.25	3.25	1.75	2	4	3	4
4	2	62	2	1	1	2	3	3	1	3	1	4.14286	3	1	1	1	2	2	3
4	2	41	2	2	2	2	11	3	1	3	1.71429	4	2.25	4	3.25	1.75	4	3	4
3	1	62	3	2	1	2	11	3	1	3	1.57143	4.14286	2.75	3.25	2.5	2.25	4	3	4
4	1	45	2	2	2	2	1	3	1	3	1.42857	4.14286	2.5	3.5	1.75	2	3.75	1	4
2	1	56	3	2	1	2	10	3	1	3	1	3.57143	1.75	4.75	1	2.5	4.75	3	3
1	2	18	1	1	1	2	3	3	1	3	2.14286	3.28571	4.5	1.25	2	3	3	1	4
3	2	65	2	2	1	2	11	3	1	3	3.14286	3.85714	3	3	3	3	3.25	3	3
4	1	34	2	2	1	2	1	3	1	3	1.28571	4.42857	1	3.25	1	1	4.75	2	4
2	1	73	3	1	2	3	1	2	1	3	3.14286	3.42857	2	2	2	2	4	1	3
4	2	61	3	1	3	3	10	2	1	3	1.28571	5	2.5	3.75	1	1.25	5	3	4
2	2	28	3	2	2	3	2	2	1	3	2	4	2	3.5	2	2	3.75	3	4
1	1	55	2	1	2	3	1	2	1	3	2.42857	2.42857	1	1.5	1	1	2.5	1	3
4	1	47	1	2	3	3	11	1	1	3	1	3	1	3.25	1	1	4	3	4
3	2	68	2	2	1	3	10	3	1	3	2	4	2.5	2	2	2.5	4	3	3
3	1	53	3	1	2	3	1	3	1	3	1	4.14286	2.5	3.5	1	2.5	4.5	2	3
3	1	70	2	3	1	3	1	3	1	3	2.42857	4.14286	3	3.75	2.5	2.75	4.5	1	3
2	1	30	3	2	1	3	2	2	1	3	1.71429	4.14286	2.75	3.25	2.75	2.25	4	3	4
2	1	46	2	1	1	3	3	2	1	3	2.28571	4	3.5	4	3	3	3	3	4
2	2	61	3	2	1	3	10	3	1	3	1.85714	4.28571	3.75	3	2	2.5	4	3	3
1	1	28	3	2	1	3	2	2	1	3	2	2.28571	2	2.5	2	2	3.5	3	4
3	2	28	3	2	1	3	10	3	1	3	1.14286	4.28571	3	4.25	3	4	4.5	3	3
2	1	72	3	1	2	3	6	2	2	3	1.14286	4.85714	3.25	1.25	1	3.25	4.25	1	3
2	2	63	3	1	1	3	9	3	1	3	1.28571	4.85714	2.75	2.5	1	1	4.75	1	4
2	2	72	3	1	1	3	3	3	1	3	1.57143	4.14286	3.5	2.75	2	3	4	2	3
3	2	26	3	2	1	3	2	3	1	3	1.42857	4.42857	4	4	2	1.25	4.75	3	3
4	2	63	2	3	1	3	1	3	1	3	1	4.42857	3.5	3.75	1.75	2.5	4.25	2	3
3	1	70	3	1	1	3	10	2	1	3	2	4	2	2	2	2	3.75	3	3
3	1	68	2	2	2	3	3	3	1	3	2.57143	4.28571	3.75	1.75	2.75	3.75	4	1	3
4	1	75	3	2	1	3	2	3	1	3	1.57143	4.57143	1.25	1.25	1	1	4	3	4
3	2	66	2	2	1	3	6	3	2	3	1	4.28571	3.5	3.75	1.5	4	4	1	3
3	2	37	1	1	3	2	10	1	1	3	2	2.57143	2	2.5	2	2	2.5	2	4
3	2	58	2	2	2	2	10	3	1	3	1.14286	4.57143	2.5	3	1.5	2.5	4	3	3
3	1	56	1	2	2	2	1	3	1	3	1.85714	4	3	4	3.25	3	4	1	4
2	2	75	1	2	2	2	11	1	1	3	1	1	1	1	1	1	1	3	4
3	2	57	2	1	3	2	9	1	1	3	1	4.85714	1	2.75	1	1.5	4	1	3
2	2	74	1	1	2	2	5	3	2	3	2.57143	4.71429	3.75	2	2.5	3.25	2.5	2	3
1	2	50	2	3	1	3	9	1	1	3	1	4.71429	1	3.5	1	2	4	1	3
3	1	65	1	2	3	3	1	3	1	3	3.28571	3.85714	4	4	3.25	3.25	4	3	4
2	1	42	2	1	2	3	6	3	2	3	3	3.28571	3	3	3	3	3.5	1	3
3	2	69	1	2	2	3	1	3	1	3	1.14286	4.42857	3.5	4.25	1.75	2.5	4.5	1	4
1	1	68	1	2	1	3	11	3	1	3	2.42857	4.85714	3	3.75	3.5	2.75	4	3	4
4	2	57	3	2	2	3	9	1	1	3	1	3	2.5	3.25	2	2	5	1	4
3	1	46	3	3	1	3	3	3	1	3	2.57143	4.14286	3.75	2	3	3.5	3.75	1	4
4	1	29	3	2	1	3	2	3	1	3	2.85714	5	4.25	4	3	3.75	4.75	3	3
4	2	65	2	2	1	3	1	2	1	3	1.42857	4	1	2.75	1	1	4.5	2	4
2	1	26	1	2	1	2	4	3	2	3	2	4.14286	4.25	2.75	2.5	3.5	4	3	3
2	1	65	3	2	2	2	6	3	2	3	1	4.28571	2.5	1	2	4.25	4.25	1	3
3	2	70	2	1	2	2	10	3	1	3	2	4.14286	3	3	3	3.25	4	3	3
4	1	41	3	3	1	2	2	3	1	3	1.57143	4.28571	2.25	4	1.5	1.25	4.25	3	4
3	1	74	1	2	2	2	1	1	1	3	3.14286	4	4.25	3.5	3.75	4	4	2	3
3	2	64	1	2	1	2	3	3	1	3	1	4	4	3	3	3.5	3	3	3
4	1	44	3	2	1	2	11	1	1	3	1	4.14286	1	1	1	1	2.75	3	4
1	1	20	2	2	1	2	2	1	1	3	2.14286	4.57143	2.25	3.75	2.5	1.5	5	3	4
4	1	55	3	2	2	3	1	2	1	3	2.14286	3.85714	2.75	4	2.75	2.5	4.25	1	4
4	1	49	3	3	1	3	2	3	1	3	1	4	4	4	1	1	4	3	4
3	1	64	2	2	1	3	11	3	1	3	1.85714	4.85714	2.5	2.5	1.25	2.25	4	3	3
1	2	45	3	1	2	3	9	1	1	3	1.71429	2	2	2.25	2	2.5	2.75	1	3
1	1	54	3	2	2	3	4	4	2	3	2.85714	4	3.5	3	2.75	4	3.5	1	3
3	2	58	3	2	1	3	2	3	1	3	1.71429	4	3	3.25	1	1.5	4	3	4
3	1	61	3	2	1	3	2	3	1	3	1.42857	4.71429	2.25	3.75	1	1	4.75	3	4
3	2	45	3	3	1	3	9	3	1	3	2	4	2.5	3.75	2.25	2	3.75	1	4
2	1	49	3	2	1	3	11	3	1	3	1.28571	4.42857	3.75	2.25	1.5	2	4.5	3	4
3	2	46	3	1	3	3	2	2	1	3	1.85714	4.42857	1.25	4.25	1.75	2.25	4.75	3	3
4	1	62	2	2	3	3	11	2	1	3	2	4.28571	3	4.75	2.5	2.75	5	3	4
3	2	51	3	1	2	3	2	3	1	3	1.28571	3.71429	1.5	3.75	1	1	4	3	4
2	1	56	2	2	1	1	11	3	1	3	1.42857	4	3.25	2.25	1.75	3.5	4	3	3
2	2	40	3	3	1	2	11	3	1	3	1	4.42857	3	2.5	1	2.25	3.5	3	4
2	2	73	1	3	1	2	9	1	1	3	2	1.28571	3.5	4.5	1.5	4.5	5	1	4
2	1	44	3	2	2	2	6	3	2	3	1.14286	4.28571	3	3	3	3	3	1	3
2	2	63	2	1	2	2	6	3	2	3	1.85714	4.28571	3.25	3.75	2	3	3.25	1	3
4	2	60	3	1	1	2	1	1	1	3	1	3.85714	1	3	1	1	4.75	2	4
4	2	45	1	2	1	2	2	3	1	3	1.14286	4.57143	3	3.75	1.75	2.5	4	3	4
4	2	51	3	2	1	2	11	1	1	3	1	3.85714	2	1	1	1	2.5	3	4
3	1	48	3	1	3	2	1	2	1	3	1.57143	2.42857	1	1	1	1	5	1	4
3	1	70	2	2	2	2	10	1	1	3	1	4.57143	1.5	1.75	1	2.25	3.75	3	4
3	1	42	3	1	1	2	11	2	1	3	1.14286	4.57143	1	3.5	2.25	1	5	3	4
4	1	42	2	1	3	2	11	3	1	3	1.57143	4.85714	3	3.75	2	3	4.25	3	3
3	1	47	3	2	2	2	2	3	1	3	1.14286	3.85714	2.75	3.75	1.5	3	4.5	3	3
4	1	67	3	2	1	2	10	3	1	3	1.57143	4.57143	1	3.25	1	2.5	4.25	3	4
2	1	67	3	2	1	2	11	3	1	3	1	4.42857	2	2	1.25	3.25	4	3	3
4	1	61	1	1	1	2	1	1	1	3	3.71429	4	2.75	2.25	2.25	2.75	4.5	1	3
3	1	58	3	2	2	2	1	3	1	3	1.57143	4.14286	1	3.75	1.75	1	4	2	4
2	2	57	1	2	1	2	6	3	2	3	1.71429	4.71429	4	4	1	3.25	4.75	1	3
4	1	69	2	2	1	2	10	3	1	3	1.57143	4.28571	2.5	2	1	1.5	3.5	3	3
3	1	69	3	1	2	2	11	2	1	3	1	3.85714	1	1	1	1	4	3	4
4	1	34	3	2	2	2	1	2	1	3	1.85714	3.57143	1	3.75	1.25	1.5	4.75	1	4
2	2	52	3	1	2	2	2	3	1	3	2.42857	4	3	3.5	2.25	2.25	4	3	3
3	1	63	2	2	1	2	1	1	1	3	1	5	2.75	1.75	1.25	2.75	4.25	1	4
3	2	33	2	1	2	2	1	2	1	3	2.28571	3.42857	3	3.5	1.75	2	3.75	1	3
3	1	19	1	1	1	2	4	3	2	3	1.14286	4.71429	5	5	5	4.5	5	3	3
2	1	28	2	2	1	2	11	3	1	3	1.71429	4	4	4	3	3.5	4	3	3
1	1	29	3	1	1	2	4	2	2	3	1.28571	3	2	2.25	2	3	3	1	3
4	2	57	1	2	2	2	10	3	1	3	1	4	2.25	2	1	2.25	3.5	3	4
4	2	65	2	1	1	2	10	3	1	3	2.42857	3.71429	2.25	2.75	2	2	3.75	3	3
3	1	56	2	1	2	2	2	3	1	3	1	3.85714	1	4	1	1	4.5	2	4
4	2	53	3	2	1	2	2	3	1	3	1	3.71429	2.5	4	1	1	3.25	3	4
2	1	65	3	2	2	3	11	3	1	3	1	4.42857	1	2	1	1	4.25	3	3
2	2	50	2	2	1	3	9	3	1	3	1.28571	4.14286	1	3	1.5	1	3.5	1	4
2	2	72	1	2	1	3	3	2	1	3	2.71429	5	3.5	3.5	3	4	4.75	2	3
4	1	44	2	2	2	3	10	3	1	3	2.28571	4.57143	3.5	4	2.5	3.75	4.5	3	3
4	1	52	3	3	3	3	5	3	2	3	2.57143	4.71429	3.5	4	3	3	4	8888888	4
2	1	69	3	1	3	3	1	2	1	3	2.14286	4	1.5	1	1.75	2.25	3.25	1	3
4	1	64	1	2	2	3	11	3	1	3	3.14286	4.71429	4	4	3.75	4.5	4.75	3	3
3	1	75	1	1	1	3	1	1	1	3	1.57143	5	3.5	1.5	1	1.75	5	2	3
4	1	46	3	3	1	2	1	3	1	3	1	3.71429	1.75	3.75	1	2.25	3.25	1	4
4	1	59	2	2	2	2	1	1	1	3	2.28571	4	2.5	2	2	2.75	4	2	4
3	1	47	2	1	2	2	1	3	1	3	2.28571	3.57143	3	3	3	3	3	1	4
2	2	66	1	2	3	2	9	2	1	3	1.42857	4.57143	3	3.25	2	3	4	1	3
4	2	59	1	2	1	3	8	1	1	3	1	4.42857	5	4.5	3	4.25	5	8888888	3
3	2	65	1	3	1	3	5	1	2	3	1	5	4.5	4.75	1	4.5	4.75	2	3
4	2	57	1	2	2	3	11	2	1	3	2	4.28571	2.5	3.5	1.75	2.5	4.25	3	3
3	1	67	2	1	1	3	1	3	1	3	1.57143	3.42857	2.75	1.5	1.25	1.75	4	1	3
2	2	56	2	1	2	3	1	2	1	3	1	3.14286	3.75	3.5	1.5	1.75	3.5	2	3
2	2	75	1	2	2	3	9	1	1	3	1.57143	5	3.5	4.75	2.5	4.5	4.75	1	3
2	2	28	2	2	2	3	1	1	1	3	1	4.85714	2	3	1.5	1.75	3.75	1	4
1	2	31	3	2	2	3	3	3	1	3	1.14286	4.14286	2.25	4	1.25	1	4	2	4
2	2	44	1	1	1	3	1	2	1	3	3.14286	4.28571	4	4.25	4	4	5	1	3
1	2	54	1	1	2	2	10	2	1	3	1.85714	2.85714	1.75	3.75	2.25	1.75	3	3	4
2	1	56	3	1	3	2	11	3	1	3	1.85714	4.14286	3	3.75	3	2.25	4.5	3	4
3	1	62	3	2	2	2	2	2	1	3	1.57143	4.28571	2	3	2	2.75	4	3	3
4	1	60	2	2	2	2	1	3	1	3	1.85714	4.28571	1.75	1.25	1.25	2	4	1	3
3	2	72	3	2	2	2	3	3	1	3	1.71429	4.28571	3.5	1.5	2.25	3.25	4.5	1	3
3	1	57	3	1	2	2	2	3	1	3	1	4.42857	1	2	1	1	2.25	3	4
3	2	27	3	1	1	2	3	3	1	3	1	3.71429	5	4	3.25	3.5	4	2	3
2	1	28	3	2	2	2	2	3	1	3	1.42857	4.42857	3.5	3	1.25	1	4.25	3	4
3	2	58	1	2	1	3	3	4	1	3	1.57143	4.57143	4	3	2.25	3.5	3.75	1	3
2	2	55	2	2	1	3	10	3	1	3	1.14286	4	3.75	4	1	4	4	3	3
4	1	62	3	1	2	3	2	3	1	3	2.28571	4	2.25	3.5	2	2	4	3	4
2	2	46	3	2	2	3	3	2	1	3	1	2.71429	3.25	1	1	1	2.5	1	4
3	2	39	3	2	1	3	2	3	1	3	2	2.85714	2	4	2	2	4	3	4
2	2	67	3	2	2	3	11	3	1	3	2.57143	4.14286	2.75	3	3	2.75	3.5	3	3
4	2	59	3	1	3	3	10	2	1	3	1	4.42857	2.25	3	1	1	5	3	4
3	2	56	2	2	1	3	10	2	1	3	1	4	3	3.5	1	3	4	3	3
2	2	52	3	2	1	3	1	3	1	3	1	4.71429	3	4.25	1	2.75	4.25	1	3
2	1	38	2	2	1	3	4	4	2	3	1	2.71429	1	1	1	1	2	1	3
3	2	47	3	3	1	3	1	2	1	3	1.85714	3.71429	2.75	3.5	2	1.75	4	1	3
3	1	33	2	2	1	3	1	1	1	3	1	3.14286	1	3.25	1	1	3.75	1	4
2	2	68	1	1	1	2	5	3	2	3	2.71429	4	3.5	3.25	3	3.5	4	2	3
3	1	77	3	1	1	2	1	1	1	3	1.57143	3.42857	2.25	1.5	1.25	1.5	4.25	2	3
1	1	52	2	2	2	2	10	1	1	3	2	3.57143	3	3	2.75	3	3.5	3	4
3	2	32	3	2	1	2	11	3	1	3	1.28571	4.14286	2	3.25	1.5	2.5	3.5	3	3
4	1	63	1	1	2	2	1	2	1	3	2.14286	4.85714	3.5	5	1	1	5	2	3
3	2	53	1	1	3	2	9	3	1	3	1.57143	5	1.75	1.75	1	3	4	1	3
1	2	32	3	2	1	2	1	2	1	3	2.57143	3	1.25	4	1.75	1.75	3.5	1	4
4	1	64	3	2	3	2	5	3	2	3	1.42857	4.57143	2.75	3.25	1	1.25	3.75	1	3
3	1	65	3	2	1	2	10	2	1	3	4.14286	1.28571	3.25	2.75	3.25	4.25	4.75	3	3
2	2	64	3	2	2	2	9	3	1	3	2	4.14286	2	3.25	2	2	4	1	3
2	2	53	3	2	1	2	9	3	1	3	1.57143	4.71429	1.25	3	1.25	3.5	4	1	3
3	1	46	3	1	1	3	11	3	1	3	2.14286	3.85714	1.75	1.75	1	1	4	3	4
2	2	24	3	1	1	3	5	2	2	3	1	4.57143	4.5	2.25	1.25	1.25	3.75	2	3
3	2	62	3	2	2	3	1	1	1	3	1.42857	4	1.5	2.5	1	1	4	1	3
4	2	42	2	2	1	3	1	2	1	3	2	4.71429	2.5	5	1	1.75	4.5	2	3
3	2	79	2	1	1	3	9	3	1	3	1.71429	3.71429	1.5	4	1	1.75	3.75	1	3
2	2	18	2	2	1	3	1	1	1	3	1	4.14286	2.25	2.5	1	1	4	2	4
3	2	50	1	1	3	3	1	2	1	3	2.71429	4	1.5	3.5	2	2.25	3.75	1	3
4	2	66	3	1	3	3	11	2	1	3	1	5	2.25	2.75	1	1.25	4.75	3	4
3	1	72	3	2	3	3	10	3	1	3	3	3.14286	3	3	3	3	3.25	3	3
3	2	69	1	1	1	3	10	3	1	3	1	4.28571	2.75	2.25	2	3.25	4	3	3
2	2	60	1	2	2	3	10	3	1	3	1.85714	4.14286	2.25	2.5	2	3	3.5	3	3
3	2	66	1	2	2	3	1	1	1	3	2.28571	3.28571	3.25	3.25	2.75	3.5	3.25	1	3
1	1	66	2	2	2	3	10	2	1	3	1.14286	3.85714	3.25	2.5	2.25	3.75	3.75	3	3
3	2	35	3	1	1	3	1	2	1	3	1	3.71429	1	3.25	1	1	4.5	1	4
2	1	51	3	2	2	3	2	3	1	3	2.14286	4	3	3.25	1.5	3	4	3	3
1	1	77	2	1	1	3	3	1	1	3	1	2.28571	2	3.25	1.25	1.75	4.75	2	4
4	1	56	3	2	1	2	11	3	1	3	1.57143	4.71429	1	3.25	1	2.75	4.25	3	4
4	1	67	1	2	2	2	1	2	1	3	1	4.57143	2.75	1.5	1.5	1.75	3.25	1	4
2	1	22	3	2	1	2	1	3	1	3	1	3.42857	1.75	3.25	2.75	1	4	1	4
3	2	43	3	3	1	2	2	2	1	3	1.14286	3.28571	1	2.75	1	2.25	3.5	3	3
1	1	50	2	2	1	2	3	3	1	3	1	4	3	1	1	1.5	2.75	1	4
4	2	35	3	2	1	2	4	3	2	3	1	4.14286	3.25	2.75	1.75	2.5	3.75	1	3
4	2	61	3	3	1	2	10	3	1	3	1	3.42857	1	1	1	1.75	2	3	4
4	1	61	2	1	2	2	10	3	1	3	1	4.42857	2.5	3.5	1	2.5	4	3	4
4	2	60	3	3	1	2	11	1	1	3	1	4.85714	1	1.75	1	1	4	3	4
1	2	76	1	2	1	2	11	2	1	3	1	4	4	4	2.5	3.25	3.5	2	4
1	1	37	3	2	1	2	10	3	1	3	1	2.71429	1	1	1	1	3.25	3	3
3	1	57	3	2	2	2	2	3	1	3	1.57143	3.85714	2	3	2	3	4	3	3
2	1	25	2	2	1	2	2	3	1	3	1.42857	3.14286	2.25	2.75	2.75	2	3.75	3	4
4	1	66	2	1	2	2	11	3	1	3	2	5	2	3.5	2	2	4	3	4
3	2	38	3	2	2	2	2	3	1	3	1.71429	3.71429	2.75	4	2.5	2.25	4	3	3
3	2	76	1	2	2	2	10	2	1	3	1	4.28571	2.75	3.25	1.75	3	3.75	3	3
1	1	35	1	1	1	2	11	3	1	3	1.57143	4.42857	2.25	3.75	3.25	2.75	4.25	1	4
2	1	62	3	2	2	2	6	3	2	3	1.42857	3.28571	1	1	1	1	3.25	1	3
2	2	58	2	2	1	2	9	3	1	3	1.28571	5	1.75	3.75	1.5	2.5	4.5	1	4
2	2	63	1	2	2	2	9	3	1	3	1	3.85714	1	1	1	1	2.75	1	3
3	2	54	2	2	1	2	11	1	1	3	1	5	1	1	1	1	3.25	3	3
3	1	78	1	2	1	2	11	3	1	3	1.71429	4.71429	3	3.5	2.25	4	4.75	3	3
2	2	68	2	2	2	2	9	3	1	3	2	4	2	2	2	3.5	3	1	3
1	1	25	3	2	2	2	3	3	1	3	1	4	4	2.75	1	1.75	3.25	1	3
2	2	68	3	2	1	1	10	3	1	3	1.42857	4.42857	2	4	1	1.75	4.75	3	3
3	2	22	2	2	1	1	11	2	1	3	1	3.14286	1	4	2.5	1	3.25	3	3
4	1	68	3	1	1	1	11	3	1	3	1.28571	4.28571	2	1.5	1.25	1.5	4.75	3	4
3	1	23	3	2	1	1	1	3	1	3	1.85714	3.85714	2.25	2.25	1.75	2	3.75	2	4
3	2	19	2	2	1	1	2	3	1	3	1.42857	4.14286	3.25	4.25	2	3	4.75	3	4
3	2	59	3	2	2	1	11	3	1	3	1	4.28571	1	1	1	1	4	3	3
2	2	73	3	1	1	1	9	3	1	3	1	4.57143	2.75	2.25	1	2.5	4.5	1	3
3	2	66	2	2	3	1	10	3	1	3	1	3.28571	1.25	2.5	1.5	2	3.5	3	3
4	1	49	3	2	1	1	11	3	1	3	1.42857	4.57143	2.75	4	2.75	3	5	3	4
1	2	49	2	2	3	1	2	2	1	3	1.28571	4.42857	3.5	4.75	1	2.5	5	3	4
4	2	50	3	2	1	1	10	3	1	3	2.71429	4.42857	1.75	4	2	2	4	3	3
2	1	62	2	2	2	1	11	2	1	3	1	4.42857	2	1.75	1	1.5	4	3	3
2	2	53	2	2	3	1	1	3	1	3	1.71429	3.71429	2.25	2.5	2	2	3.5	1	3
2	1	67	3	2	3	1	8	3	1	3	2.57143	4	3.75	3.25	3	4	4	3	3
2	2	43	2	1	3	1	10	3	1	3	2.14286	4.28571	2.25	4.5	1.75	2.25	4	3	3
4	2	28	2	3	2	1	11	1	1	3	1	4	1	2	1	1.5	3.5	3	4
2	2	66	1	2	2	1	1	2	1	3	2.42857	3.28571	2.25	3.25	1.75	2	4.25	1	3
3	1	64	1	3	2	2	6	3	2	3	2.28571	3.71429	3.75	2.75	2.5	3.5	3.5	3	3
2	2	69	2	2	3	2	10	1	1	3	1.71429	3.85714	2	3	1.5	2.25	4	3	3
2	1	44	3	1	3	2	1	2	1	3	2.71429	3.85714	3	4	3.5	3.25	4	1	4
4	2	60	2	1	2	2	9	2	1	3	2	3.71429	3.5	2.75	2.5	3.75	4	1	3
3	2	59	3	2	1	2	6	3	2	3	1	4.85714	4	3.5	1	4	3	1	3
3	2	68	2	2	1	2	2	3	1	3	1.57143	5	3.5	2.25	1.5	3.5	5	3	3
2	2	22	2	2	1	2	11	2	1	3	1.28571	4	3.25	4	3	2.25	4	3	4
3	2	38	3	2	1	2	2	3	1	3	1.42857	4.14286	1	4	1	1	5	3	4
2	1	40	2	1	3	2	6	3	2	3	1.57143	4.71429	4	3.25	2.5	4	3.75	1	3
3	2	59	1	1	1	2	1	1	1	3	2.42857	3.42857	2	2	2.25	2.5	3.25	2	3
2	1	33	2	2	1	2	6	3	2	3	2.14286	3.85714	4	3.75	2.75	3.25	4	1	3
4	2	43	2	2	1	1	10	3	1	3	1.57143	4.57143	2.5	3.5	2.25	3.75	4.25	3	3
1	1	26	2	1	3	1	1	2	1	3	4.71429	3.57143	2.5	5	5	2.75	5	1	4
2	1	64	1	2	2	2	1	3	1	3	1.71429	3.71429	1.25	2	1.25	1.75	4	1	4
4	2	59	3	1	1	2	1	1	1	3	1	3.14286	1	1.5	1	1	3.75	3	4
4	1	53	2	1	1	2	9	3	1	3	1.42857	5	5	4.75	4.25	3	5	1	4
3	1	53	2	2	1	2	3	3	1	3	2.28571	4.71429	4	2	2.5	3.75	3	2	3
4	1	77	3	1	1	2	9	1	1	3	1	4	3.25	1	1	1	5	3	4
4	2	66	3	3	1	2	9	3	1	3	1	5	1.75	3.75	1.25	1.25	4.25	1	3
4	1	56	3	3	1	2	2	3	1	3	1	4.42857	1.5	1.25	1.75	3.25	3.75	3	3
4	2	71	3	2	1	2	3	1	1	3	1.71429	3.71429	3	3.75	3	3	4	2	4
2	1	59	3	2	2	2	11	3	1	3	1.57143	4.85714	2.75	3.75	2.25	3.5	5	3	3
4	2	63	2	1	1	2	10	3	1	3	1.85714	4.42857	3	2.75	2.5	4	4.75	3	3
4	2	63	2	1	2	2	11	3	1	3	1.28571	4.57143	2.5	2.25	1.75	2.5	4	3	3
3	2	63	3	1	2	2	9	3	1	3	1.57143	5	3.75	4	3	3	5	1	4
2	2	68	2	1	2	2	9	3	1	3	1	5	2	3	1	3	5	1	4
1	2	51	1	1	2	2	10	3	1	3	1	4.14286	3.25	3	1	3.5	4.5	3	3
2	2	64	2	1	2	2	5	3	2	3	1.42857	3.85714	3.25	2	1.75	2	4.25	2	3
2	2	30	3	2	1	2	10	3	1	3	1	5	5	5	1	4	5	3	3
4	2	72	1	3	2	2	11	3	1	3	1.28571	5	1	1.5	1.5	1.5	4.25	3	3
3	1	73	3	1	1	2	1	1	1	3	2.14286	2.57143	2	2	2	2	3	2	3
2	1	78	2	2	2	2	1	2	1	3	2	5	2	2.75	2	2	4	1	3
4	2	68	3	2	1	2	10	1	1	3	1	2.71429	1	1	1	1	5	3	3
1	1	60	2	1	3	2	11	1	1	3	3	3.14286	3	3.5	3	3	4	3	4
3	2	45	2	1	1	2	2	2	1	3	1.57143	4	3.25	3.25	2.5	2.5	3.75	3	4
4	2	55	2	2	2	2	10	2	1	3	1	4.85714	3.25	2	1	3	3.75	3	3
4	2	63	2	1	1	2	5	1	2	3	1	4.42857	4	1.5	1	1.75	5	2	3
3	2	60	3	1	1	2	3	4	1	3	1	2.14286	4.75	1	1	2.25	1.75	1	3
4	1	57	3	1	2	2	8	1	1	3	1	4.42857	3.75	1	1	2.25	2.5	3	3
2	1	45	3	2	1	2	2	3	1	3	2	4.28571	3.25	3	1.5	3.5	3.5	3	3
2	1	69	3	2	1	2	10	3	1	3	1.71429	4	2.25	1.75	2	2.25	3.75	3	4
3	2	42	2	1	2	2	1	1	1	3	2.57143	3.57143	3.5	2.5	2	2.25	3.75	1	3
4	1	51	3	3	1	2	2	3	1	3	1	4	1.75	2.75	1	1.25	5	3	4
2	1	55	2	2	1	2	3	3	1	3	1.85714	4.28571	4	2.5	2	2.75	4	1	4
4	2	51	2	2	1	2	3	3	1	3	1	4.14286	4.5	1.75	1.75	1.75	2	2	4
2	1	67	3	1	1	2	10	3	1	3	2.42857	5	4	4	3	4	4.25	3	3
2	1	47	2	1	1	2	2	3	1	3	1.71429	4.14286	3	3.75	2	2.75	4	3	4
3	2	53	3	2	1	1	2	3	1	3	1	3.85714	4	4	1	1.5	4	3	4
1	1	54	1	1	2	1	11	3	1	3	2	4.42857	2	2	2	2.25	4.5	3	3
3	2	20	2	2	1	1	2	1	1	3	1.85714	3.85714	3.75	4	2	2	3.75	3	3
4	2	39	3	2	1	1	10	2	1	3	1.28571	4.14286	1	3.25	1	1.25	4.5	3	4
2	1	54	3	2	1	1	11	3	1	3	3.57143	5	3.25	4.25	3.75	4	4.5	3	3
1	1	30	3	2	1	1	11	2	1	3	2.14286	4	2.75	3.75	1.5	1	4.75	3	4
2	1	50	2	1	1	1	9	3	1	3	1.57143	3.85714	2	3.25	1.25	2	3.5	1	4
4	2	58	2	3	1	1	10	3	1	3	2	4.57143	2	2	2	2	4.25	3	3
4	1	65	2	1	2	1	11	3	1	3	1.42857	4.28571	1.75	2.5	1.25	3	4	3	3
3	1	66	2	2	2	1	10	3	1	3	1	4.71429	2	2.5	1.75	1.75	3.75	3	3
2	1	67	2	1	3	1	11	2	1	3	1.14286	3.57143	1	1.25	1.25	1.5	4	3	3
2	2	33	2	2	1	1	2	3	1	3	2	4.42857	2.75	4	2	2.75	4	3	3
2	1	62	3	1	2	1	6	3	2	3	2	3.85714	3.25	2.5	2.5	3.5	4	2	3
4	2	42	2	1	2	1	1	2	1	3	2	5	4.25	4.25	2.75	3.5	5	1	3
3	1	45	3	2	1	1	11	3	1	3	1.71429	4.57143	3.75	4	2.25	3.5	4.5	3	3
1	2	51	2	2	2	1	9	2	1	3	1	4.71429	1	2.5	1	1	4	1	3
4	2	45	2	2	1	1	1	1	1	3	1	4.57143	3	5	2.5	2.5	5	2	4
4	1	74	3	2	1	1	2	1	1	3	1.57143	3.85714	2	2	1.25	2	4.25	3	3
3	2	42	1	2	1	1	10	2	1	3	1.57143	4.57143	2.25	3.5	2	2.75	4	3	3
2	1	28	3	1	2	1	11	2	1	3	1.14286	4	2.25	4	2	2	4	3	4
2	2	58	3	2	1	1	10	3	1	3	1	4.28571	1.25	3	1.75	1.75	4.25	3	3
3	1	57	3	2	1	1	11	3	1	3	1.71429	4.85714	3.75	4	1	3	4.75	3	3
3	2	47	1	1	2	1	1	1	1	3	1	4.42857	1	1.5	1	2	4.75	2	3
4	1	69	2	2	1	1	11	3	1	3	1	4.14286	2.5	1.75	1.25	2	3.5	3	4
3	2	60	1	1	2	1	10	2	1	3	1.71429	4.14286	3	2.75	2.25	2	4	3	3
1	1	35	3	2	1	1	2	3	1	3	2.28571	4	2	3.25	2.5	1.5	4.25	3	4
4	2	70	2	2	2	1	11	3	1	3	1.28571	5	3.25	2.5	1	2.75	4.75	3	4
1	1	63	1	2	2	1	10	1	1	3	2	3.28571	2.75	2	2	2.5	4	3	4
3	1	71	3	2	1	1	10	3	1	3	1.14286	4.42857	3	1.25	1	2.5	3.5	3	4
4	1	69	3	2	3	1	11	3	1	3	1	5	2.75	4	1	4.25	4.25	3	3
4	2	48	1	1	1	1	10	3	1	3	1	4.14286	1.25	1.5	1	1.5	4.5	3	4
2	2	53	2	2	2	1	5	3	2	3	1.42857	3.85714	3.5	2.25	2.25	2.75	3.25	8888888	3
3	1	28	3	1	1	1	2	3	1	3	2	4.28571	4	3.75	2.5	2.75	4.5	3	4
3	1	59	2	2	2	1	10	3	1	3	1	3.85714	1	2.25	1	1	3.5	3	4
2	2	50	2	1	1	1	5	3	2	3	1.57143	4.85714	3.75	2	2	4	3.5	2	3
4	1	74	3	2	2	1	11	3	1	3	1.14286	4.14286	2	2.5	2	2.25	4	3	3
2	2	69	2	2	2	1	10	1	1	3	2	3.42857	2	1.75	1.5	3.25	3.25	3	3
2	1	74	2	2	2	1	6	3	2	3	1	4.85714	3	1.5	1	3	2.5	2	3
4	1	72	1	2	1	1	10	3	1	3	1	4.85714	3.5	3.5	3	3.5	5	3	4
1	1	51	2	2	3	1	11	3	1	3	1.57143	4.85714	2.25	3.5	1.25	2	4	3	3
2	2	53	2	2	1	1	1	2	1	3	1.28571	4	2.5	2.5	1.75	2	4	2	3
4	2	58	2	2	1	1	10	3	1	3	1	4	1	1.5	1	1	2.75	3	3
4	1	64	3	3	1	1	3	3	1	3	1.28571	5	3	2.5	1.75	2.75	4.5	3	4
1	1	34	1	1	1	1	3	3	1	3	1.85714	4.28571	4	2.75	1.25	3.5	3	1	3
2	1	39	2	2	2	1	11	3	1	3	1.57143	4	3.25	4	2.25	3.25	4.75	3	3
4	1	54	3	2	1	1	2	3	1	3	1.28571	4.71429	4	3.75	2.75	2	4.5	3	4
4	1	75	2	1	2	1	11	3	1	3	3.71429	4.14286	3	3	3	3.25	4	3	3
2	1	76	1	1	1	1	11	3	1	3	3	1.85714	3.25	3.25	3	4	4	3	3
4	1	66	3	2	2	1	2	4	1	3	1	4	1	3.75	1	1.5	4	3	4
1	1	49	2	2	1	1	6	2	2	3	1	2.71429	2.5	1	1	1	1	2	3
3	2	27	2	2	3	1	1	2	1	3	1.28571	4.14286	4.25	5	4	3.25	4	8888888	3
2	1	56	3	3	2	1	11	3	1	3	1.57143	5	3	1.5	1	2	4	3	3
2	2	33	2	2	1	1	3	3	1	3	1.57143	4.85714	2.25	4.25	2	2	4	2	4
3	1	77	3	2	1	1	1	3	1	3	1.42857	5	1.25	1.75	1	1	4	1	4
2	2	34	2	1	3	1	9	1	1	3	2.85714	4.57143	4.25	4	2.75	4.25	4.5	1	3
2	2	55	3	3	1	1	10	2	1	3	1	4.14286	2.5	4	2	3.25	3.5	3	3
3	1	67	3	3	1	1	1	3	1	3	1.28571	3.85714	2.75	2.5	1	4	3.5	2	3
3	1	47	2	1	2	1	11	3	1	3	1	4.42857	1.5	2.5	1	3	4	3	3
3	1	65	1	1	1	1	11	3	1	3	1	3.28571	3	1	1	2	3.75	3	3
2	2	77	1	2	1	1	5	3	2	3	3.14286	4	3.25	3.25	3	3.25	3.75	1	3
1	1	58	3	2	2	1	11	2	1	3	1	3	1	1	1	1	3.25	3	3
4	1	65	2	1	2	1	10	3	1	3	1	5	1.75	3.25	1	1	4	3	3
2	2	57	1	1	1	1	1	1	1	3	2.85714	4	4	4	3	3.75	4	1	3
3	1	55	3	2	1	1	2	3	1	3	1.42857	4.85714	2.5	3.25	1.75	3	3.75	3	4
4	2	55	2	2	1	1	3	3	1	3	1.85714	5	4.25	3	2.75	3.5	3.75	3	4
2	2	59	2	2	2	1	3	3	1	3	1	4.42857	3.25	1	1.25	2	1.75	1	3
2	1	45	3	2	2	1	6	3	2	3	2	1.28571	2	1	2	1.75	1.25	1	3
4	2	79	2	2	1	1	9	3	1	3	1	4.57143	1.5	1.5	1.75	3.25	4.5	1	3
2	1	48	2	1	2	1	11	3	1	3	1	4.57143	3.5	3.75	1	3	4.5	3	3
2	2	44	3	1	1	1	5	2	2	3	1.14286	3.85714	1	3.75	1	1.25	4.75	1	3
3	1	62	2	1	1	1	10	3	1	3	1	5	2.5	2.25	1	2.5	3.75	3	3
2	2	54	3	2	1	1	9	3	1	3	1	4	3.5	2.25	1	1	4	1	3
1	2	56	2	2	2	1	10	2	1	3	1	3.71429	1	3.25	1	3.5	2.75	2	3
4	2	54	3	3	1	1	5	1	2	3	1.71429	5	3.5	3.25	1	3.5	4.75	2	3
2	2	61	3	1	2	1	9	3	1	3	2	4	2.75	3.75	2	3.25	4	1	3
4	2	73	2	2	1	1	10	3	1	3	2	5	4.25	3.75	2	3.25	5	3	3
3	1	58	1	3	2	1	11	3	1	3	2	4.85714	4.75	5	1.5	3	5	3	4
2	1	72	1	2	2	1	11	3	1	3	1.28571	3.85714	2.5	3	2	3	3.5	3	3
3	1	65	2	2	1	1	1	3	1	3	1.71429	2.42857	1.75	2.25	1.5	2.5	3.5	2	3
1	2	64	3	1	3	1	1	1	1	3	4.14286	3	1.75	3.5	2.5	1.5	4.75	2	3
4	2	65	1	1	2	1	10	2	1	3	1.28571	3.71429	1.25	3	1	1	5	3	4
2	1	67	3	2	2	1	10	3	1	3	1	3.85714	3	2	2	2.25	3.75	3	4
3	2	55	2	2	1	1	4	3	2	3	1.14286	4	4	2.5	1.25	3.75	4	1	3
3	1	28	3	1	2	1	1	3	1	3	2.14286	3.71429	2.5	3.75	3	2.5	4	1	4
3	2	32	2	2	1	1	2	3	1	3	1	4	2	2.5	1.5	1.5	3.75	3	4
4	1	76	2	1	1	1	11	3	1	3	1.57143	4.57143	1	3	1	1	4.25	3	3
2	1	66	3	2	2	1	11	3	1	3	1	4.28571	3	2	1	2.5	3.5	3	4
3	2	49	3	2	1	1	2	3	1	3	1.14286	5	3	4	2	2.5	4	3	3
4	2	65	2	2	1	1	1	1	1	3	1.14286	4.42857	2	3.75	2	2	3.75	2	4
2	1	68	3	3	2	1	11	3	1	3	1.42857	4.85714	1.5	1	1	1	4.25	3	3
3	1	71	1	1	3	1	11	2	1	3	2	4	2	2.25	1.5	3	3.5	3	3
4	1	66	3	2	1	1	10	3	1	3	1	4.85714	1	4	1	2	5	3	3
4	2	71	3	2	1	1	10	3	1	3	1	5	5	1	1	5	5	3	3
4	1	59	3	2	1	1	2	3	1	3	1.42857	4.28571	2.25	2.25	1.75	2.25	3	3	3
3	1	47	3	1	2	1	1	3	1	3	1.85714	3.71429	2	3.75	2	2	4	1	4
2	2	65	2	2	1	1	10	3	1	3	1	4.71429	2.75	2.5	1.25	2.75	5	1	3
3	1	62	2	3	2	1	4	4	2	3	1	3.85714	1	1	1	4	5	1	3
4	2	65	3	2	1	1	11	3	1	3	1	5	1	1	1	3.25	5	3	3
2	1	77	3	2	1	1	1	1	1	3	2	3.85714	3.5	2.75	1.5	2	4.25	2	3
4	2	60	3	2	1	1	3	4	1	3	1.57143	4.42857	3.25	3.25	2	3.75	4	3	3
3	2	48	2	2	2	1	10	3	1	3	1.28571	3.85714	3.5	2.5	2	2.5	3.5	3	3
4	1	77	3	1	1	1	10	2	1	3	2	1.57143	2	2	2	2.25	4	2	3
4	2	55	3	1	1	1	10	3	1	3	1	5	2	2.5	2	2.25	4	3	3
1	2	21	2	2	1	1	1	2	1	3	2	3.85714	3	4	2.25	2.25	3.5	2	4
3	2	42	3	2	1	1	2	3	1	3	1.71429	4	4	3.75	2	3	4	3	4
3	1	61	2	2	3	1	10	3	1	3	1	5	1	1.5	1	2.5	4	3	3
1	2	64	1	2	1	1	10	2	1	3	1.85714	4	3	3	2.75	3.75	4	3	3
2	2	55	1	2	2	1	4	3	2	3	1	3.85714	2	2	1.75	3.25	4	1	3
2	1	52	3	1	2	1	1	2	1	3	3.28571	3.71429	2.75	3	2.25	2.25	3.75	1	4
2	2	57	3	2	2	1	4	3	2	3	1.14286	4.85714	3.75	3	2.75	3.75	4	1	3
3	2	32	3	2	1	1	2	2	1	3	2.14286	4.57143	1.75	4.5	1	1.25	4.5	3	4
3	1	70	3	1	3	1	9	3	1	3	1	3.57143	1	1	1	1	2.5	1	4
4	2	48	2	2	1	1	10	3	1	3	1.57143	4.28571	3.75	3.5	3.25	3.5	4	3	3
2	1	57	3	2	1	1	11	3	1	3	2	4	3.75	3.25	3	3.75	3.25	3	3
2	2	61	2	2	2	1	4	3	2	3	2	4.42857	4	3	3	3.75	4	1	3
3	2	44	3	2	1	1	3	3	1	3	1.57143	4.42857	4.5	3.75	3	3.75	3.5	2	4
3	2	71	3	3	1	1	3	3	1	3	1.28571	5	4.5	3.75	3	3.75	4.75	1	4
